# Supplementary material for: Identification of MUC5B as a lymph node metastasis-associated gene in lung adenocarcinoma through integrated transcriptomic and machine learning approaches
Source: Front Immunol. 2025 Dec 2;16:1666240. doi: 10.3389/fimmu.2025.1666240 (PMC12705602; doi:10.3389/fimmu.2025.1666240)
Supplement: Supplementary file 2 [file Table2.xlsx]

## Sheet: Supplementary Table1
Supplementary Table 1. Distribution of cell clusters in single-cell RNA sequencing analysis
Cell	UMAP_1	UMAP_2	Celltype (malignancy)	Celltype (major-lineage)	Celltype (minor-lineage)	Celltype (original)	Cluster	Library	Most.likely.LM22.cell.type	Major.cell.type	Minor.subset	Patient	Source	Gender	Stage	TNMstage
p1t3_bcBNQJ	6.26765	-2.44689	Immune cells	B	B	tT cells	1	p1t3	B cells memory	tT cells	tT2	p1	Tumor	Male	Primary	T2aN1Mx
p1t3_bcDBBH	6.80683	-1.32418	Immune cells	B	B	tB cells	1	p1t3	B cells memory	tB cells	tB	p1	Tumor	Male	Primary	T2aN1Mx
p1t3_bcAKOO	1.29225	-3.77257	Immune cells	B	B	tpDC	1	p1t3	B cells memory	tpDC	tpDC	p1	Tumor	Male	Primary	T2aN1Mx
p1t3_bcFHAR	1.14411	-3.89054	Immune cells	B	B	tpDC	1	p1t3	B cells memory	tpDC	tpDC	p1	Tumor	Male	Primary	T2aN1Mx
p1t3_bcAPCM	7.61346	-3.13399	Immune cells	B	B	tB cells	1	p1t3	B cells memory	tB cells	tB	p1	Tumor	Male	Primary	T2aN1Mx
p1t3_bcFVND	1.05667	-3.99555	Immune cells	B	B	tpDC	1	p1t3	Eosinophils	tpDC	tpDC	p1	Tumor	Male	Primary	T2aN1Mx
p1t3_bcHPCQ	7.59209	-2.36993	Immune cells	B	B	tB cells	1	p1t3	B cells memory	tB cells	tB	p1	Tumor	Male	Primary	T2aN1Mx
p1t3_bcFQJS	6.28636	-3.35552	Immune cells	B	B	NA	1	NA	NA	NA	NA	p1	Tumor	Male	Primary	T2aN1Mx
p1t3_bcHVKU	1.02793	-4.04581	Immune cells	B	B	tpDC	1	p1t3	Eosinophils	tpDC	tpDC	p1	Tumor	Male	Primary	T2aN1Mx
p1t3_bcIJJA	6.29342	-2.71529	Immune cells	B	B	tB cells	1	p1t3	B cells memory	tB cells	tB	p1	Tumor	Male	Primary	T2aN1Mx
p1t3_bcFUMO	7.08969	-1.41858	Immune cells	B	B	tB cells	1	p1t3	B cells memory	tB cells	tB	p1	Tumor	Male	Primary	T2aN1Mx
p1t3_bcCZRT	6.5937	-2.93277	Immune cells	B	B	tB cells	1	p1t3	B cells memory	tB cells	tB	p1	Tumor	Male	Primary	T2aN1Mx
p1t3_bcHELF	6.3097	-2.62694	Immune cells	B	B	tB cells	1	p1t3	B cells memory	tB cells	tB	p1	Tumor	Male	Primary	T2aN1Mx
p1t3_bcEDGZ	6.30779	-3.51174	Immune cells	B	B	tB cells	1	p1t3	B cells memory	tB cells	tB	p1	Tumor	Male	Primary	T2aN1Mx
p1t3_bcIJYI	6.61225	-2.57079	Immune cells	B	B	tB cells	1	p1t3	B cells memory	tB cells	tB	p1	Tumor	Male	Primary	T2aN1Mx
p1t3_bcAAKP	0.615272	4.31133	Immune cells	B	B	tT cells	1	p1t3	T cells regulatory (Tregs)	tT cells	tT3	p1	Tumor	Male	Primary	T2aN1Mx
p1t3_bcBBLE	7.54468	-3.19166	Immune cells	B	B	tB cells	1	p1t3	B cells memory	tB cells	tB	p1	Tumor	Male	Primary	T2aN1Mx
p1t3_bcFWIY	7.65729	-3.17421	Immune cells	B	B	tB cells	1	p1t3	B cells memory	tB cells	tB	p1	Tumor	Male	Primary	T2aN1Mx
p1t3_bcBNWV	5.8321	-2.88053	Immune cells	B	B	tB cells	1	p1t3	B cells memory	tB cells	tB	p1	Tumor	Male	Primary	T2aN1Mx
p1t3_bcCIFP	-2.71933	-5.85295	Immune cells	B	B	tMoMacDC	1	p1t3	Dendritic cells activated	tMoMacDC	tDC3	p1	Tumor	Male	Primary	T2aN1Mx
p1t3_bcCUQQ	7.99619	-3.0811	Immune cells	B	B	tB cells	1	p1t3	B cells naive	tB cells	tB	p1	Tumor	Male	Primary	T2aN1Mx
p1t3_bcCOJN	6.80106	-3.22896	Immune cells	B	B	tB cells	1	p1t3	B cells memory	tB cells	tB	p1	Tumor	Male	Primary	T2aN1Mx
p1t3_bcDRMS	6.47577	-2.36989	Immune cells	B	B	tB cells	1	p1t3	B cells memory	tB cells	tB	p1	Tumor	Male	Primary	T2aN1Mx
p1t3_bcDRFY	5.79017	-3.03293	Immune cells	B	B	tB cells	1	p1t3	B cells memory	tB cells	tB	p1	Tumor	Male	Primary	T2aN1Mx
p1t3_bcCVVM	-3.13808	-5.85659	Immune cells	B	B	tMoMacDC	1	p1t3	Dendritic cells activated	tMoMacDC	tDC3	p1	Tumor	Male	Primary	T2aN1Mx
p1t3_bcBRCB	5.86042	-3.35314	Immune cells	B	B	tB cells	1	p1t3	B cells memory	tB cells	tB	p1	Tumor	Male	Primary	T2aN1Mx
p1t3_bcCMGR	1.15544	-3.90811	Immune cells	B	B	tpDC	1	p1t3	Eosinophils	tpDC	tpDC	p1	Tumor	Male	Primary	T2aN1Mx
p1t3_bcIIAD	6.39808	-3.20514	Immune cells	B	B	tB cells	1	p1t3	B cells memory	tB cells	tB	p1	Tumor	Male	Primary	T2aN1Mx
p1t3_bcETBH	5.67268	-3.35045	Immune cells	B	B	tB cells	1	p1t3	B cells memory	tB cells	tB	p1	Tumor	Male	Primary	T2aN1Mx
p1t3_bcGYPJ	1.095	-3.93643	Immune cells	B	B	tpDC	1	p1t3	B cells memory	tpDC	tpDC	p1	Tumor	Male	Primary	T2aN1Mx
p1t3_bcCSIJ	7.19808	-3.23364	Immune cells	B	B	tB cells	1	p1t3	B cells memory	tB cells	tB	p1	Tumor	Male	Primary	T2aN1Mx
p1t3_bcAORS	7.86659	-3.31983	Immune cells	B	B	tB cells	1	p1t3	B cells memory	tB cells	tB	p1	Tumor	Male	Primary	T2aN1Mx
p1t3_bcGMZX	7.52733	-3.24793	Immune cells	B	B	tB cells	1	p1t3	B cells memory	tB cells	tB	p1	Tumor	Male	Primary	T2aN1Mx
p1t3_bcGSTZ	-2.85684	-5.81467	Immune cells	B	B	tMoMacDC	1	p1t3	Monocytes	tMoMacDC	tMonoDC	p1	Tumor	Male	Primary	T2aN1Mx
p1t3_bcGBGD	1.06961	-3.96926	Immune cells	B	B	tpDC	1	p1t3	Eosinophils	tpDC	tpDC	p1	Tumor	Male	Primary	T2aN1Mx
p1t3_bcFWUL	1.24531	-3.82568	Immune cells	B	B	tpDC	1	p1t3	B cells memory	tpDC	tpDC	p1	Tumor	Male	Primary	T2aN1Mx
p1t3_bcEUNP	6.6244	-3.02581	Immune cells	B	B	tB cells	1	p1t3	B cells memory	tB cells	tB	p1	Tumor	Male	Primary	T2aN1Mx
p1t3_bcEADK	1.24717	-3.82642	Immune cells	B	B	tpDC	1	p1t3	Eosinophils	tpDC	tpDC	p1	Tumor	Male	Primary	T2aN1Mx
p1t3_bcHZWS	1.2006	-3.87501	Immune cells	B	B	tpDC	1	p1t3	T cells CD4 memory resting	tpDC	tpDC	p1	Tumor	Male	Primary	T2aN1Mx
p1t3_bcFUUZ	6.81359	-2.85912	Immune cells	B	B	tB cells	1	p1t3	B cells memory	tB cells	tB	p1	Tumor	Male	Primary	T2aN1Mx
p1t3_bcEOCL	6.83915	-3.49266	Immune cells	B	B	NA	1	NA	NA	NA	NA	p1	Tumor	Male	Primary	T2aN1Mx
p1t3_bcGRUW	7.22303	-2.41224	Immune cells	B	B	tB cells	1	p1t3	B cells memory	tB cells	tB	p1	Tumor	Male	Primary	T2aN1Mx
p1t3_bcDVHX	7.19617	-3.06069	Immune cells	B	B	tB cells	1	p1t3	B cells memory	tB cells	tB	p1	Tumor	Male	Primary	T2aN1Mx
p1t3_bcFXOD	6.88741	-2.64372	Immune cells	B	B	tB cells	1	p1t3	B cells memory	tB cells	tB	p1	Tumor	Male	Primary	T2aN1Mx
p1t3_bcGJCG	6.21758	-2.63957	Immune cells	B	B	tB cells	1	p1t3	B cells memory	tB cells	tB	p1	Tumor	Male	Primary	T2aN1Mx
p1t3_bcDQRE	1.15007	-3.92475	Immune cells	B	B	tpDC	1	p1t3	B cells memory	tpDC	tpDC	p1	Tumor	Male	Primary	T2aN1Mx
p1t3_bcCCMP	6.99029	-3.38994	Immune cells	B	B	tB cells	1	p1t3	B cells memory	tB cells	tB	p1	Tumor	Male	Primary	T2aN1Mx
p1t3_bcABDG	7.84613	-2.62746	Immune cells	B	B	tB cells	1	p1t3	B cells memory	tB cells	tB	p1	Tumor	Male	Primary	T2aN1Mx
p4t3_bcHMRR	6.97391	-2.04996	Immune cells	B	B	tB cells	1	p4t3	B cells memory	tB cells	tB	p4	Tumor	Male	Primary	T1bN0Mx
p4t3_bcCHOT	1.47907	3.50001	Immune cells	B	B	tT cells	1	p4t3	T cells regulatory (Tregs)	tT cells	tT3	p4	Tumor	Male	Primary	T1bN0Mx
p4t3_bcHZCS	5.93669	-2.90669	Immune cells	B	B	tT cells	1	p4t3	T cells CD4 memory resting	tT cells	tT2	p4	Tumor	Male	Primary	T1bN0Mx
p4t3_bcBVBW	0.959766	-3.95486	Immune cells	B	B	tpDC	1	p4t3	B cells memory	tpDC	tpDC	p4	Tumor	Male	Primary	T1bN0Mx
p4t3_bcHLGW	1.27612	2.46276	Immune cells	B	B	tT cells	1	p4t3	T cells CD4 memory resting	tT cells	tT2	p4	Tumor	Male	Primary	T1bN0Mx
p4t3_bcCOHC	7.76403	-3.30158	Immune cells	B	B	tB cells	1	p4t3	B cells memory	tB cells	tB	p4	Tumor	Male	Primary	T1bN0Mx
p4t3_bcHPLR	1.01992	-4.04886	Immune cells	B	B	tpDC	1	p4t3	B cells memory	tpDC	tpDC	p4	Tumor	Male	Primary	T1bN0Mx
p4t3_bcALXX	7.21677	-2.12169	Immune cells	B	B	tB cells	1	p4t3	B cells memory	tB cells	tB	p4	Tumor	Male	Primary	T1bN0Mx
p4t3_bcGRQB	-3.08466	-5.8707	Immune cells	B	B	tMoMacDC	1	p4t3	Dendritic cells activated	tMoMacDC	tDC3	p4	Tumor	Male	Primary	T1bN0Mx
p4t3_bcGJZW	6.76645	-2.27375	Immune cells	B	B	tB cells	1	p4t3	B cells memory	tB cells	tB	p4	Tumor	Male	Primary	T1bN0Mx
p4t3_bcCWLU	6.853	-1.08907	Immune cells	B	B	tB cells	1	p4t3	B cells memory	tB cells	tB	p4	Tumor	Male	Primary	T1bN0Mx
p4t3_bcFYEY	6.73417	-2.89298	Immune cells	B	B	tB cells	1	p4t3	B cells memory	tB cells	tB	p4	Tumor	Male	Primary	T1bN0Mx
p4t3_bcEFHR	7.79617	-1.9392	Immune cells	B	B	tB cells	1	p4t3	B cells memory	tB cells	tB	p4	Tumor	Male	Primary	T1bN0Mx
p4t3_bcHWUY	8.05014	-2.34462	Immune cells	B	B	tB cells	1	p4t3	B cells memory	tB cells	tB	p4	Tumor	Male	Primary	T1bN0Mx
p4t3_bcEWCD	7.23263	-1.92007	Immune cells	B	B	tB cells	1	p4t3	B cells memory	tB cells	tB	p4	Tumor	Male	Primary	T1bN0Mx
p4t3_bcBDRO	0.0900515	1.97806	Immune cells	B	B	tT cells	1	p4t3	T cells CD4 memory resting	tT cells	tT2	p4	Tumor	Male	Primary	T1bN0Mx
p4t3_bcFKFZ	7.11091	-1.80259	Immune cells	B	B	tB cells	1	p4t3	B cells memory	tB cells	tB	p4	Tumor	Male	Primary	T1bN0Mx
p4t3_bcADLY	8.00175	-2.78679	Immune cells	B	B	tB cells	1	p4t3	B cells memory	tB cells	tB	p4	Tumor	Male	Primary	T1bN0Mx
p4t3_bcAGYO	0.959992	-4.0119	Immune cells	B	B	tpDC	1	p4t3	NK cells resting	tpDC	tpDC	p4	Tumor	Male	Primary	T1bN0Mx
p4t3_bcGITT	7.2019	-3.58325	Immune cells	B	B	tB cells	1	p4t3	B cells memory	tB cells	tB	p4	Tumor	Male	Primary	T1bN0Mx
p4t3_bcHSKU	7.42341	-1.48012	Immune cells	B	B	tB cells	1	p4t3	B cells memory	tB cells	tB	p4	Tumor	Male	Primary	T1bN0Mx
p4t3_bcHFVN	6.89035	-1.48792	Immune cells	B	B	tB cells	1	p4t3	B cells memory	tB cells	tB	p4	Tumor	Male	Primary	T1bN0Mx
p4t3_bcERNG	1.0628	-3.98081	Immune cells	B	B	tpDC	1	p4t3	Monocytes	tpDC	tpDC	p4	Tumor	Male	Primary	T1bN0Mx
p4t3_bcHFYT	6.35161	-2.46421	Immune cells	B	B	tB cells	1	p4t3	B cells memory	tB cells	tB	p4	Tumor	Male	Primary	T1bN0Mx
p4t3_bcDQGB	7.59664	-2.95386	Immune cells	B	B	tB cells	1	p4t3	B cells memory	tB cells	tB	p4	Tumor	Male	Primary	T1bN0Mx
p4t3_bcGVPP	-3.32841	-5.92272	Immune cells	B	B	tMoMacDC	1	p4t3	Monocytes	tMoMacDC	tMonoDC	p4	Tumor	Male	Primary	T1bN0Mx
p4t3_bcGYLF	7.01216	-2.45055	Immune cells	B	B	tB cells	1	p4t3	B cells memory	tB cells	tB	p4	Tumor	Male	Primary	T1bN0Mx
p4t3_bcFWWB	6.03753	-2.39478	Immune cells	B	B	tB cells	1	p4t3	B cells memory	tB cells	tB	p4	Tumor	Male	Primary	T1bN0Mx
p4t3_bcBOHF	7.1642	-1.24106	Immune cells	B	B	tB cells	1	p4t3	B cells memory	tB cells	tB	p4	Tumor	Male	Primary	T1bN0Mx
p4t3_bcEOEU	5.97099	-2.29747	Immune cells	B	B	NA	1	NA	NA	NA	NA	p4	Tumor	Male	Primary	T1bN0Mx
p4t3_bcHLKW	6.42473	-1.55658	Immune cells	B	B	tB cells	1	p4t3	B cells memory	tB cells	tB	p4	Tumor	Male	Primary	T1bN0Mx
p4t3_bcCPHU	7.42608	-1.75034	Immune cells	B	B	tB cells	1	p4t3	B cells memory	tB cells	tB	p4	Tumor	Male	Primary	T1bN0Mx
p4t3_bcGHBA	5.98858	-3.23505	Immune cells	B	B	tB cells	1	p4t3	B cells memory	tB cells	tB	p4	Tumor	Male	Primary	T1bN0Mx
p4t3_bcFSIR	7.36729	-2.14584	Immune cells	B	B	NA	1	NA	NA	NA	NA	p4	Tumor	Male	Primary	T1bN0Mx
p4t3_bcHYMD	7.46654	-1.77401	Immune cells	B	B	tB cells	1	p4t3	B cells memory	tB cells	tB	p4	Tumor	Male	Primary	T1bN0Mx
p4t3_bcAHUI	1.01246	-4.01199	Immune cells	B	B	tpDC	1	p4t3	B cells memory	tpDC	tpDC	p4	Tumor	Male	Primary	T1bN0Mx
p4t3_bcAVFI	1.53834	5.10452	Immune cells	B	B	tT cells	1	p4t3	T cells CD4 memory resting	tT cells	tT3	p4	Tumor	Male	Primary	T1bN0Mx
p4t3_bcEAJU	6.99324	-2.15175	Immune cells	B	B	tB cells	1	p4t3	B cells naive	tB cells	tB	p4	Tumor	Male	Primary	T1bN0Mx
p4t2_bcFEIB	7.83224	-2.88156	Immune cells	B	B	tB cells	1	p4t2	B cells memory	tB cells	tB	p4	Tumor	Male	Primary	T1bN0Mx
p4t2_bcEZYM	0.940656	-4.01423	Immune cells	B	B	tpDC	1	p4t2	B cells memory	tpDC	tpDC	p4	Tumor	Male	Primary	T1bN0Mx
p4t2_bcGWEG	-3.1153	-5.95866	Immune cells	B	B	tMoMacDC	1	p4t2	Monocytes	tMoMacDC	tDC2	p4	Tumor	Male	Primary	T1bN0Mx
p4t2_bcEBKM	7.67299	-2.75598	Immune cells	B	B	tB cells	1	p4t2	B cells memory	tB cells	tB	p4	Tumor	Male	Primary	T1bN0Mx
p4t2_bcBJBC	1.14689	-3.92689	Immune cells	B	B	tpDC	1	p4t2	B cells memory	tpDC	tpDC	p4	Tumor	Male	Primary	T1bN0Mx
p4t2_bcIHMK	6.48095	-2.58923	Immune cells	B	B	NA	1	NA	NA	NA	NA	p4	Tumor	Male	Primary	T1bN0Mx
p4t2_bcGMJG	7.40751	-2.33206	Immune cells	B	B	tB cells	1	p4t2	B cells memory	tB cells	tB	p4	Tumor	Male	Primary	T1bN0Mx
p4t2_bcBWUE	-3.04118	-5.94527	Immune cells	B	B	tMoMacDC	1	p4t2	Dendritic cells activated	tMoMacDC	tDC3	p4	Tumor	Male	Primary	T1bN0Mx
p4t2_bcBOHD	0.985947	-4.06993	Immune cells	B	B	tpDC	1	p4t2	Eosinophils	tpDC	tpDC	p4	Tumor	Male	Primary	T1bN0Mx
p4t2_bcIJDC	7.29444	-1.18157	Immune cells	B	B	tB cells	1	p4t2	B cells memory	tB cells	tB	p4	Tumor	Male	Primary	T1bN0Mx
p4t2_bcGCTC	7.00117	-1.52543	Immune cells	B	B	tB cells	1	p4t2	B cells memory	tB cells	tB	p4	Tumor	Male	Primary	T1bN0Mx
p4t2_bcASPI	1.07094	-3.96853	Immune cells	B	B	tpDC	1	p4t2	B cells memory	tpDC	tpDC	p4	Tumor	Male	Primary	T1bN0Mx
p4t2_bcHSMN	7.09381	-2.23569	Immune cells	B	B	tB cells	1	p4t2	B cells memory	tB cells	tB	p4	Tumor	Male	Primary	T1bN0Mx
p4t2_bcFDLW	6.58446	-3.80251	Immune cells	B	B	tB cells	1	p4t2	T cells CD8	tB cells	tB	p4	Tumor	Male	Primary	T1bN0Mx
p4t2_bcDQTW	7.80814	-3.03264	Immune cells	B	B	tB cells	1	p4t2	B cells memory	tB cells	tB	p4	Tumor	Male	Primary	T1bN0Mx
p4t2_bcFLVX	1.12164	-3.95281	Immune cells	B	B	tpDC	1	p4t2	Monocytes	tpDC	tpDC	p4	Tumor	Male	Primary	T1bN0Mx
p4t2_bcAGLV	1.01864	-4.02926	Immune cells	B	B	tpDC	1	p4t2	B cells memory	tpDC	tpDC	p4	Tumor	Male	Primary	T1bN0Mx
p4t2_bcAIYX	6.8985	-3.04403	Immune cells	B	B	tB cells	1	p4t2	B cells memory	tB cells	tB	p4	Tumor	Male	Primary	T1bN0Mx
p4t2_bcDVLL	7.01725	-2.72767	Immune cells	B	B	tB cells	1	p4t2	B cells memory	tB cells	tB	p4	Tumor	Male	Primary	T1bN0Mx
p4t2_bcIFJJ	7.08001	-1.19156	Immune cells	B	B	tB cells	1	p4t2	B cells memory	tB cells	tB	p4	Tumor	Male	Primary	T1bN0Mx
p4t2_bcGENB	7.63833	-3.00519	Immune cells	B	B	tB cells	1	p4t2	B cells memory	tB cells	tB	p4	Tumor	Male	Primary	T1bN0Mx
p4t2_bcFTZF	7.12707	-2.06923	Immune cells	B	B	tB cells	1	p4t2	B cells memory	tB cells	tB	p4	Tumor	Male	Primary	T1bN0Mx
p4t2_bcBOLO	0.956144	-4.17104	Immune cells	B	B	tpDC	1	p4t2	B cells memory	tpDC	tpDC	p4	Tumor	Male	Primary	T1bN0Mx
p4t2_bcCJEY	6.71933	-1.37409	Immune cells	B	B	tB cells	1	p4t2	B cells memory	tB cells	tB	p4	Tumor	Male	Primary	T1bN0Mx
p4t2_bcFQHW	6.58108	-1.23002	Immune cells	B	B	tB cells	1	p4t2	B cells memory	tB cells	tB	p4	Tumor	Male	Primary	T1bN0Mx
p4t2_bcFWPV	5.85892	-3.00405	Immune cells	B	B	tB cells	1	p4t2	B cells memory	tB cells	tB	p4	Tumor	Male	Primary	T1bN0Mx
p4t2_bcHVEC	7.56256	-2.54097	Immune cells	B	B	tB cells	1	p4t2	B cells memory	tB cells	tB	p4	Tumor	Male	Primary	T1bN0Mx
p4t2_bcFRCI	6.51257	-1.64233	Immune cells	B	B	NA	1	NA	NA	NA	NA	p4	Tumor	Male	Primary	T1bN0Mx
p4t2_bcHYFA	7.98644	-2.74249	Immune cells	B	B	tB cells	1	p4t2	B cells memory	tB cells	tB	p4	Tumor	Male	Primary	T1bN0Mx
p4t2_bcBHNJ	1.09768	-3.98327	Immune cells	B	B	tpDC	1	p4t2	Eosinophils	tpDC	tpDC	p4	Tumor	Male	Primary	T1bN0Mx
p4t2_bcEFUW	1.15743	-3.91845	Immune cells	B	B	tpDC	1	p4t2	T cells regulatory (Tregs)	tpDC	tpDC	p4	Tumor	Male	Primary	T1bN0Mx
p4t2_bcBQDS	8.04959	-2.39481	Immune cells	B	B	tB cells	1	p4t2	B cells memory	tB cells	tB	p4	Tumor	Male	Primary	T1bN0Mx
p4t2_bcBFLS	7.03507	-1.48806	Immune cells	B	B	tB cells	1	p4t2	B cells memory	tB cells	tB	p4	Tumor	Male	Primary	T1bN0Mx
p4t2_bcCNBT	6.87843	-1.94169	Immune cells	B	B	tB cells	1	p4t2	B cells memory	tB cells	tB	p4	Tumor	Male	Primary	T1bN0Mx
p4t2_bcFAVU	6.35433	-1.45947	Immune cells	B	B	NA	1	NA	NA	NA	NA	p4	Tumor	Male	Primary	T1bN0Mx
p4t2_bcFXLD	6.99869	-1.41351	Immune cells	B	B	tMoMacDC	1	p4t2	Dendritic cells activated	tMoMacDC	tDC3	p4	Tumor	Male	Primary	T1bN0Mx
p4t2_bcFUFU	7.86158	-2.33908	Immune cells	B	B	tB cells	1	p4t2	B cells memory	tB cells	tB	p4	Tumor	Male	Primary	T1bN0Mx
p4t2_bcHEGJ	1.15642	-3.88377	Immune cells	B	B	tpDC	1	p4t2	B cells memory	tpDC	tpDC	p4	Tumor	Male	Primary	T1bN0Mx
p4t2_bcGACZ	1.07691	-3.97373	Immune cells	B	B	tpDC	1	p4t2	B cells memory	tpDC	tpDC	p4	Tumor	Male	Primary	T1bN0Mx
p4t2_bcFBOB	7.73642	-2.01181	Immune cells	B	B	tB cells	1	p4t2	B cells naive	tB cells	tB	p4	Tumor	Male	Primary	T1bN0Mx
p6t1_bcBXLY	6.78723	-1.39948	Immune cells	B	B	NA	1	NA	NA	NA	NA	p6	Tumor	Male	Primary	T1bNxMx
p6t1_bcIDHB	6.6905	-2.72603	Immune cells	B	B	tB cells	1	p6t1	B cells memory	tB cells	tB	p6	Tumor	Male	Primary	T1bNxMx
p6t1_bcGIXF	6.32984	-3.23095	Immune cells	B	B	tB cells	1	p6t1	B cells memory	tB cells	tB	p6	Tumor	Male	Primary	T1bNxMx
p6t1_bcDKTA	-0.226755	1.63409	Immune cells	B	B	tT cells	1	p6t1	T cells follicular helper	tT cells	tT5	p6	Tumor	Male	Primary	T1bNxMx
p6t1_bcFZTJ	6.79464	-0.963309	Immune cells	B	B	tB cells	1	p6t1	B cells memory	tB cells	tB	p6	Tumor	Male	Primary	T1bNxMx
p6t1_bcFULX	7.18371	-1.4885	Immune cells	B	B	tB cells	1	p6t1	B cells memory	tB cells	tB	p6	Tumor	Male	Primary	T1bNxMx
p6t1_bcHKRS	6.99768	-3.0923	Immune cells	B	B	tB cells	1	p6t1	B cells memory	tB cells	tB	p6	Tumor	Male	Primary	T1bNxMx
p6t1_bcBZAE	6.76002	-1.78086	Immune cells	B	B	tB cells	1	p6t1	B cells memory	tB cells	tB	p6	Tumor	Male	Primary	T1bNxMx
p6t1_bcCRDF	6.37798	-2.74983	Immune cells	B	B	NA	1	NA	NA	NA	NA	p6	Tumor	Male	Primary	T1bNxMx
p6t1_bcGPGC	8.0399	-2.50148	Immune cells	B	B	tB cells	1	p6t1	B cells memory	tB cells	tB	p6	Tumor	Male	Primary	T1bNxMx
p6t1_bcGFTN	6.45797	-2.96866	Immune cells	B	B	tB cells	1	p6t1	B cells memory	tB cells	tB	p6	Tumor	Male	Primary	T1bNxMx
p6t1_bcFXFK	6.45433	-2.38053	Immune cells	B	B	tB cells	1	p6t1	B cells memory	tB cells	tB	p6	Tumor	Male	Primary	T1bNxMx
p6t1_bcCJGI	7.10529	-1.5309	Immune cells	B	B	tB cells	1	p6t1	B cells memory	tB cells	tB	p6	Tumor	Male	Primary	T1bNxMx
p6t1_bcHXVO	7.13623	-1.06551	Immune cells	B	B	tB cells	1	p6t1	B cells memory	tB cells	tB	p6	Tumor	Male	Primary	T1bNxMx
p6t1_bcIIVL	6.87762	-1.00596	Immune cells	B	B	tB cells	1	p6t1	B cells memory	tB cells	tB	p6	Tumor	Male	Primary	T1bNxMx
p6t1_bcEAOM	2.08364	4.30322	Immune cells	B	B	tT cells	1	p6t1	T cells CD4 memory resting	tT cells	tT2	p6	Tumor	Male	Primary	T1bNxMx
p6t1_bcDAXG	6.2589	-2.29515	Immune cells	B	B	tB cells	1	p6t1	B cells memory	tB cells	tB	p6	Tumor	Male	Primary	T1bNxMx
p6t1_bcDMLA	6.84303	-1.46402	Immune cells	B	B	tB cells	1	p6t1	B cells memory	tB cells	tB	p6	Tumor	Male	Primary	T1bNxMx
p6t1_bcHTAO	6.47226	-1.90365	Immune cells	B	B	tB cells	1	p6t1	B cells memory	tB cells	tB	p6	Tumor	Male	Primary	T1bNxMx
p6t1_bcIIWL	6.19105	-2.20637	Immune cells	B	B	tB cells	1	p6t1	B cells memory	tB cells	tB	p6	Tumor	Male	Primary	T1bNxMx
p6t1_bcDYCN	6.75863	-2.84959	Immune cells	B	B	tB cells	1	p6t1	B cells memory	tB cells	tB	p6	Tumor	Male	Primary	T1bNxMx
p6t1_bcETRC	5.73105	-2.90101	Immune cells	B	B	tB cells	1	p6t1	B cells memory	tB cells	tB	p6	Tumor	Male	Primary	T1bNxMx
p6t1_bcGPBR	10.7786	-7.16451	Immune cells	B	B	tPlasma cells	1	p6t1	Plasma cells	tPlasma cells	tPC6	p6	Tumor	Male	Primary	T1bNxMx
p6t1_bcHPFT	5.98321	-1.38121	Immune cells	B	B	tT cells	1	p6t1	T cells CD4 memory resting	tT cells	tT2	p6	Tumor	Male	Primary	T1bNxMx
p6t1_bcIFTO	5.96722	-3.05432	Immune cells	B	B	NA	1	NA	NA	NA	NA	p6	Tumor	Male	Primary	T1bNxMx
p6t1_bcFTIK	6.16708	-2.53737	Immune cells	B	B	tB cells	1	p6t1	B cells memory	tB cells	tB	p6	Tumor	Male	Primary	T1bNxMx
p6t1_bcAEIG	7.01615	-2.17245	Immune cells	B	B	tB cells	1	p6t1	B cells memory	tB cells	tB	p6	Tumor	Male	Primary	T1bNxMx
p6t1_bcHGEM	6.90371	-3.26344	Immune cells	B	B	NA	1	NA	NA	NA	NA	p6	Tumor	Male	Primary	T1bNxMx
p6t1_bcFMLB	6.71803	-1.4097	Immune cells	B	B	tB cells	1	p6t1	B cells memory	tB cells	tB	p6	Tumor	Male	Primary	T1bNxMx
p6t1_bcHMCF	6.04626	-2.96876	Immune cells	B	B	tB cells	1	p6t1	B cells memory	tB cells	tB	p6	Tumor	Male	Primary	T1bNxMx
p6t1_bcHEDP	6.93929	-1.4498	Immune cells	B	B	tB cells	1	p6t1	B cells memory	tB cells	tB	p6	Tumor	Male	Primary	T1bNxMx
p6t1_bcGGMO	-2.66835	-5.70545	Immune cells	B	B	tMoMacDC	1	p6t1	Dendritic cells activated	tMoMacDC	tDC3	p6	Tumor	Male	Primary	T1bNxMx
p6t1_bcETWX	6.9498	-3.41505	Immune cells	B	B	tB cells	1	p6t1	B cells memory	tB cells	tB	p6	Tumor	Male	Primary	T1bNxMx
p6t1_bcAOWL	7.16927	-2.36584	Immune cells	B	B	tB cells	1	p6t1	B cells memory	tB cells	tB	p6	Tumor	Male	Primary	T1bNxMx
p6t1_bcEHET	-2.56198	1.3309	Immune cells	B	B	tT cells	1	p6t1	B cells memory	tT cells	tT7	p6	Tumor	Male	Primary	T1bNxMx
p6t1_bcHRLG	6.47327	-2.24095	Immune cells	B	B	tB cells	1	p6t1	B cells memory	tB cells	tB	p6	Tumor	Male	Primary	T1bNxMx
p6t1_bcCMNC	6.99435	-1.81888	Immune cells	B	B	NA	1	NA	NA	NA	NA	p6	Tumor	Male	Primary	T1bNxMx
p6t1_bcGXWU	7.05006	-1.81726	Immune cells	B	B	tB cells	1	p6t1	B cells memory	tB cells	tB	p6	Tumor	Male	Primary	T1bNxMx
p6t1_bcGADI	7.58237	-2.24649	Immune cells	B	B	tB cells	1	p6t1	B cells memory	tB cells	tB	p6	Tumor	Male	Primary	T1bNxMx
p6t1_bcGXUU	6.70245	-1.21646	Immune cells	B	B	tB cells	1	p6t1	B cells memory	tB cells	tB	p6	Tumor	Male	Primary	T1bNxMx
p6t1_bcIBEN	6.82105	-3.1235	Immune cells	B	B	tB cells	1	p6t1	B cells memory	tB cells	tB	p6	Tumor	Male	Primary	T1bNxMx
p6t1_bcHGWU	7.09239	-1.10755	Immune cells	B	B	tB cells	1	p6t1	B cells memory	tB cells	tB	p6	Tumor	Male	Primary	T1bNxMx
p6t1_bcESQD	7.58715	-2.39686	Immune cells	B	B	tB cells	1	p6t1	B cells memory	tB cells	tB	p6	Tumor	Male	Primary	T1bNxMx
p6t1_bcHEHC	-3.15142	-6.13144	Immune cells	B	B	tMoMacDC	1	p6t1	B cells memory	tMoMacDC	tMonoDC	p6	Tumor	Male	Primary	T1bNxMx
p6t1_bcERTF	6.81201	-1.68137	Immune cells	B	B	tB cells	1	p6t1	B cells memory	tB cells	tB	p6	Tumor	Male	Primary	T1bNxMx
p6t1_bcDCCO	6.81383	-3.12329	Immune cells	B	B	tB cells	1	p6t1	B cells memory	tB cells	tB	p6	Tumor	Male	Primary	T1bNxMx
p6t1_bcIHLQ	7.25371	-2.9877	Immune cells	B	B	tB cells	1	p6t1	B cells memory	tB cells	tB	p6	Tumor	Male	Primary	T1bNxMx
p6t1_bcBWNX	6.54055	-2.92103	Immune cells	B	B	NA	1	NA	NA	NA	NA	p6	Tumor	Male	Primary	T1bNxMx
p6t1_bcHRHU	7.37597	-2.56734	Immune cells	B	B	tB cells	1	p6t1	B cells memory	tB cells	tB	p6	Tumor	Male	Primary	T1bNxMx
p6t1_bcCNCT	6.36183	-2.61965	Immune cells	B	B	tB cells	1	p6t1	B cells memory	tB cells	tB	p6	Tumor	Male	Primary	T1bNxMx
p6t1_bcFVTU	6.9606	-1.32891	Immune cells	B	B	tB cells	1	p6t1	B cells memory	tB cells	tB	p6	Tumor	Male	Primary	T1bNxMx
p6t1_bcAGQA	6.29067	-2.36906	Immune cells	B	B	tB cells	1	p6t1	B cells memory	tB cells	tB	p6	Tumor	Male	Primary	T1bNxMx
p6t1_bcGNTE	6.69498	-2.00138	Immune cells	B	B	tB cells	1	p6t1	B cells memory	tB cells	tB	p6	Tumor	Male	Primary	T1bNxMx
p6t1_bcBYMH	7.15761	-1.86237	Immune cells	B	B	tB cells	1	p6t1	B cells memory	tB cells	tB	p6	Tumor	Male	Primary	T1bNxMx
p6t1_bcHADN	7.11837	-3.5107	Immune cells	B	B	tB cells	1	p6t1	B cells memory	tB cells	tB	p6	Tumor	Male	Primary	T1bNxMx
p6t1_bcGOGD	6.25163	-2.57634	Immune cells	B	B	tB cells	1	p6t1	B cells memory	tB cells	tB	p6	Tumor	Male	Primary	T1bNxMx
p6t1_bcFNQF	6.49048	-0.900388	Immune cells	B	B	tT cells	1	p6t1	T cells CD4 memory resting	tT cells	tT5	p6	Tumor	Male	Primary	T1bNxMx
p6t1_bcERNI	7.75712	-2.11802	Immune cells	B	B	tB cells	1	p6t1	B cells memory	tB cells	tB	p6	Tumor	Male	Primary	T1bNxMx
p6t1_bcFTFE	6.80976	-3.01389	Immune cells	B	B	tB cells	1	p6t1	B cells memory	tB cells	tB	p6	Tumor	Male	Primary	T1bNxMx
p6t1_bcCPXD	6.64417	-1.52629	Immune cells	B	B	tB cells	1	p6t1	B cells memory	tB cells	tB	p6	Tumor	Male	Primary	T1bNxMx
p6t1_bcAJQH	6.49508	-2.2519	Immune cells	B	B	tB cells	1	p6t1	B cells memory	tB cells	tB	p6	Tumor	Male	Primary	T1bNxMx
p6t1_bcFAJO	8.05666	-3.01188	Immune cells	B	B	tB cells	1	p6t1	B cells naive	tB cells	tB	p6	Tumor	Male	Primary	T1bNxMx
p6t1_bcHGFF	7.70654	-1.89178	Immune cells	B	B	tB cells	1	p6t1	B cells naive	tB cells	tB	p6	Tumor	Male	Primary	T1bNxMx
p6t1_bcDGAG	7.354	-2.38491	Immune cells	B	B	tB cells	1	p6t1	B cells memory	tB cells	tB	p6	Tumor	Male	Primary	T1bNxMx
p6t1_bcCYPD	7.20124	-1.37173	Immune cells	B	B	tB cells	1	p6t1	B cells memory	tB cells	tB	p6	Tumor	Male	Primary	T1bNxMx
p6t1_bcFMOE	6.18714	-2.81172	Immune cells	B	B	tB cells	1	p6t1	B cells memory	tB cells	tB	p6	Tumor	Male	Primary	T1bNxMx
p6t1_bcHBJU	6.3718	-1.85107	Immune cells	B	B	tB cells	1	p6t1	B cells memory	tB cells	tB	p6	Tumor	Male	Primary	T1bNxMx
p6t1_bcHCMI	7.03331	-0.945592	Immune cells	B	B	NA	1	NA	NA	NA	NA	p6	Tumor	Male	Primary	T1bNxMx
p6t1_bcHYPW	7.53151	-1.52048	Immune cells	B	B	tB cells	1	p6t1	B cells memory	tB cells	tB	p6	Tumor	Male	Primary	T1bNxMx
p6t1_bcADXB	12.2576	-6.02587	Immune cells	B	B	NA	1	NA	NA	NA	NA	p6	Tumor	Male	Primary	T1bNxMx
p6t1_bcBDSI	7.00753	-1.37255	Immune cells	B	B	NA	1	NA	NA	NA	NA	p6	Tumor	Male	Primary	T1bNxMx
p6t1_bcICQT	6.88949	-0.966272	Immune cells	B	B	tB cells	1	p6t1	B cells memory	tB cells	tB	p6	Tumor	Male	Primary	T1bNxMx
p6t1_bcCGHH	6.66227	-1.23704	Immune cells	B	B	tT cells	1	p6t1	T cells follicular helper	tT cells	tT2	p6	Tumor	Male	Primary	T1bNxMx
p6t1_bcAHEB	6.91187	-1.16909	Immune cells	B	B	tB cells	1	p6t1	B cells memory	tB cells	tB	p6	Tumor	Male	Primary	T1bNxMx
p6t1_bcDRDE	6.89292	-1.05064	Immune cells	B	B	tB cells	1	p6t1	T cells follicular helper	tB cells	tB	p6	Tumor	Male	Primary	T1bNxMx
p6t1_bcGQCF	1.33616	4.14294	Immune cells	B	B	tT cells	1	p6t1	T cells regulatory (Tregs)	tT cells	tT3	p6	Tumor	Male	Primary	T1bNxMx
p6t1_bcFZNK	7.46733	-1.47557	Immune cells	B	B	tB cells	1	p6t1	B cells memory	tB cells	tB	p6	Tumor	Male	Primary	T1bNxMx
p6t1_bcDNHD	7.14069	-1.50142	Immune cells	B	B	tB cells	1	p6t1	B cells memory	tB cells	tB	p6	Tumor	Male	Primary	T1bNxMx
p6t1_bcBACC	1.86789	4.8651	Immune cells	B	B	tT cells	1	p6t1	T cells CD4 memory resting	tT cells	tT2	p6	Tumor	Male	Primary	T1bNxMx
p6t1_bcGBFW	7.52025	-2.9403	Immune cells	B	B	tB cells	1	p6t1	B cells memory	tB cells	tB	p6	Tumor	Male	Primary	T1bNxMx
p6t1_bcARCR	5.66387	-2.53219	Immune cells	B	B	NA	1	NA	NA	NA	NA	p6	Tumor	Male	Primary	T1bNxMx
p6t1_bcFBEP	7.084	-1.31442	Immune cells	B	B	tB cells	1	p6t1	B cells memory	tB cells	tB	p6	Tumor	Male	Primary	T1bNxMx
p6t1_bcDVKI	7.52399	-2.26788	Immune cells	B	B	tB cells	1	p6t1	B cells memory	tB cells	tB	p6	Tumor	Male	Primary	T1bNxMx
p6t1_bcATCE	6.66525	-2.78947	Immune cells	B	B	tB cells	1	p6t1	B cells memory	tB cells	tB	p6	Tumor	Male	Primary	T1bNxMx
p6t1_bcEIDQ	6.98259	-0.9932	Immune cells	B	B	tB cells	1	p6t1	B cells memory	tB cells	tB	p6	Tumor	Male	Primary	T1bNxMx
p6t1_bcAKRX	7.76338	-3.27406	Immune cells	B	B	tB cells	1	p6t1	B cells memory	tB cells	tB	p6	Tumor	Male	Primary	T1bNxMx
p6t1_bcFUYI	7.20833	-1.72841	Immune cells	B	B	tB cells	1	p6t1	B cells memory	tB cells	tB	p6	Tumor	Male	Primary	T1bNxMx
p6t1_bcFNOM	7.38897	-2.02883	Immune cells	B	B	tB cells	1	p6t1	B cells memory	tB cells	tB	p6	Tumor	Male	Primary	T1bNxMx
p6t1_bcHXAN	6.84498	-1.0112	Immune cells	B	B	tB cells	1	p6t1	B cells memory	tB cells	tB	p6	Tumor	Male	Primary	T1bNxMx
p6t1_bcBFMP	7.26614	-2.22811	Immune cells	B	B	tB cells	1	p6t1	B cells memory	tB cells	tB	p6	Tumor	Male	Primary	T1bNxMx
p6t1_bcGHKM	6.91584	-1.14299	Immune cells	B	B	tB cells	1	p6t1	B cells memory	tB cells	tB	p6	Tumor	Male	Primary	T1bNxMx
p6t1_bcFSXP	6.66227	-2.46588	Immune cells	B	B	tB cells	1	p6t1	B cells memory	tB cells	tB	p6	Tumor	Male	Primary	T1bNxMx
p6t1_bcFVMT	7.39157	-1.68081	Immune cells	B	B	tB cells	1	p6t1	B cells memory	tB cells	tB	p6	Tumor	Male	Primary	T1bNxMx
p6t1_bcCTYX	7.47188	-2.98209	Immune cells	B	B	NA	1	NA	NA	NA	NA	p6	Tumor	Male	Primary	T1bNxMx
p6t1_bcHHBM	7.16397	-1.35689	Immune cells	B	B	tB cells	1	p6t1	B cells memory	tB cells	tB	p6	Tumor	Male	Primary	T1bNxMx
p6t1_bcDWXV	5.88375	-2.68274	Immune cells	B	B	tB cells	1	p6t1	B cells memory	tB cells	tB	p6	Tumor	Male	Primary	T1bNxMx
p6t1_bcFOON	-2.86695	-5.61731	Immune cells	B	B	tMoMacDC	1	p6t1	Dendritic cells activated	tMoMacDC	tDC3	p6	Tumor	Male	Primary	T1bNxMx
p6t1_bcBLLH	7.20215	-2.24467	Immune cells	B	B	tB cells	1	p6t1	B cells memory	tB cells	tB	p6	Tumor	Male	Primary	T1bNxMx
p6t1_bcBQYN	6.52768	-3.75449	Immune cells	B	B	tB cells	1	p6t1	B cells memory	tB cells	tB	p6	Tumor	Male	Primary	T1bNxMx
p6t1_bcDLSS	6.10764	-2.90792	Immune cells	B	B	tB cells	1	p6t1	B cells memory	tB cells	tB	p6	Tumor	Male	Primary	T1bNxMx
p6t1_bcDSJM	7.55087	-2.6255	Immune cells	B	B	tB cells	1	p6t1	B cells memory	tB cells	tB	p6	Tumor	Male	Primary	T1bNxMx
p6t1_bcFZPC	7.78968	-2.18578	Immune cells	B	B	tB cells	1	p6t1	B cells memory	tB cells	tB	p6	Tumor	Male	Primary	T1bNxMx
p6t1_bcIGIS	7.99921	-2.86784	Immune cells	B	B	tB cells	1	p6t1	B cells memory	tB cells	tB	p6	Tumor	Male	Primary	T1bNxMx
p6t1_bcHKAB	11.2509	-6.49635	Immune cells	B	B	tPlasma cells	1	p6t1	B cells memory	tPlasma cells	tPC1	p6	Tumor	Male	Primary	T1bNxMx
p6t1_bcFQIX	6.59253	-1.54242	Immune cells	B	B	tB cells	1	p6t1	B cells memory	tB cells	tB	p6	Tumor	Male	Primary	T1bNxMx
p6t1_bcHBRQ	7.08013	-1.14192	Immune cells	B	B	tB cells	1	p6t1	B cells memory	tB cells	tB	p6	Tumor	Male	Primary	T1bNxMx
p6t1_bcBARA	7.86772	-2.38519	Immune cells	B	B	tB cells	1	p6t1	B cells memory	tB cells	tB	p6	Tumor	Male	Primary	T1bNxMx
p6t1_bcGZSX	7.13257	-1.22896	Immune cells	B	B	tB cells	1	p6t1	B cells memory	tB cells	tB	p6	Tumor	Male	Primary	T1bNxMx
p6t1_bcDUQX	7.08805	-2.90845	Immune cells	B	B	tB cells	1	p6t1	B cells memory	tB cells	tB	p6	Tumor	Male	Primary	T1bNxMx
p6t1_bcHFCJ	5.79027	-2.17906	Immune cells	B	B	NA	1	NA	NA	NA	NA	p6	Tumor	Male	Primary	T1bNxMx
p6t1_bcIANL	7.95818	-2.74775	Immune cells	B	B	tB cells	1	p6t1	B cells memory	tB cells	tB	p6	Tumor	Male	Primary	T1bNxMx
p6t1_bcCKGW	6.80161	-3.98246	Immune cells	B	B	tB cells	1	p6t1	B cells memory	tB cells	tB	p6	Tumor	Male	Primary	T1bNxMx
p6t1_bcHBXZ	1.60435	4.65283	Immune cells	B	B	tT cells	1	p6t1	T cells CD4 memory resting	tT cells	tT2	p6	Tumor	Male	Primary	T1bNxMx
p6t1_bcAYGJ	-1.04249	-5.84372	Immune cells	B	B	tMoMacDC	1	p6t1	Dendritic cells resting	tMoMacDC	tDC1	p6	Tumor	Male	Primary	T1bNxMx
p6t1_bcIEFL	6.09378	-2.61929	Immune cells	B	B	NA	1	NA	NA	NA	NA	p6	Tumor	Male	Primary	T1bNxMx
p6t1_bcHXHZ	7.11023	-1.49974	Immune cells	B	B	tB cells	1	p6t1	B cells memory	tB cells	tB	p6	Tumor	Male	Primary	T1bNxMx
p6t1_bcHJOV	5.25329	-2.34078	Immune cells	B	B	NA	1	NA	NA	NA	NA	p6	Tumor	Male	Primary	T1bNxMx
p6t1_bcFUIO	7.24772	-1.50261	Immune cells	B	B	tB cells	1	p6t1	B cells memory	tB cells	tB	p6	Tumor	Male	Primary	T1bNxMx
p6t1_bcACCM	7.40087	-1.78175	Immune cells	B	B	tB cells	1	p6t1	B cells memory	tB cells	tB	p6	Tumor	Male	Primary	T1bNxMx
p6t1_bcFFCV	6.73982	-2.96691	Immune cells	B	B	NA	1	NA	NA	NA	NA	p6	Tumor	Male	Primary	T1bNxMx
p6t1_bcHHWM	6.53947	-2.05103	Immune cells	B	B	tB cells	1	p6t1	B cells memory	tB cells	tB	p6	Tumor	Male	Primary	T1bNxMx
p6t1_bcGYJL	6.79399	-1.26242	Immune cells	B	B	tB cells	1	p6t1	B cells memory	tB cells	tB	p6	Tumor	Male	Primary	T1bNxMx
p6t1_bcEJPR	0.981307	-4.066	Immune cells	B	B	tpDC	1	p6t1	B cells memory	tpDC	tpDC	p6	Tumor	Male	Primary	T1bNxMx
p6t1_bcALDM	6.93033	-1.25792	Immune cells	B	B	tB cells	1	p6t1	B cells memory	tB cells	tB	p6	Tumor	Male	Primary	T1bNxMx
p6t1_bcCVAP	7.717	-3.30818	Immune cells	B	B	tB cells	1	p6t1	B cells naive	tB cells	tB	p6	Tumor	Male	Primary	T1bNxMx
p6t1_bcGZVG	6.89977	-2.73084	Immune cells	B	B	tB cells	1	p6t1	B cells memory	tB cells	tB	p6	Tumor	Male	Primary	T1bNxMx
p6t1_bcAVMZ	6.12306	-1.12172	Immune cells	B	B	NA	1	NA	NA	NA	NA	p6	Tumor	Male	Primary	T1bNxMx
p6t1_bcBLPW	6.67947	-2.19948	Immune cells	B	B	tB cells	1	p6t1	B cells memory	tB cells	tB	p6	Tumor	Male	Primary	T1bNxMx
p6t1_bcGWUM	5.00248	-2.10124	Immune cells	B	B	tT cells	1	p6t1	T cells CD4 memory resting	tT cells	tT3	p6	Tumor	Male	Primary	T1bNxMx
p6t1_bcGBDW	-2.59143	1.36642	Immune cells	B	B	tT cells	1	p6t1	T cells CD4 memory activated	tT cells	tT7	p6	Tumor	Male	Primary	T1bNxMx
p6t1_bcIEDD	7.14095	-1.22985	Immune cells	B	B	tB cells	1	p6t1	B cells memory	tB cells	tB	p6	Tumor	Male	Primary	T1bNxMx
p6t1_bcCWGB	7.11256	-1.94901	Immune cells	B	B	tB cells	1	p6t1	B cells memory	tB cells	tB	p6	Tumor	Male	Primary	T1bNxMx
p6t1_bcGSIS	6.5622	-2.19785	Immune cells	B	B	tB cells	1	p6t1	B cells memory	tB cells	tB	p6	Tumor	Male	Primary	T1bNxMx
p6t1_bcFKZR	7.04537	-0.938312	Immune cells	B	B	tB cells	1	p6t1	B cells memory	tB cells	tB	p6	Tumor	Male	Primary	T1bNxMx
p6t1_bcDORB	6.21745	-2.38016	Immune cells	B	B	tB cells	1	p6t1	B cells memory	tB cells	tB	p6	Tumor	Male	Primary	T1bNxMx
p6t1_bcFWUJ	6.25704	-1.08516	Immune cells	B	B	NA	1	NA	NA	NA	NA	p6	Tumor	Male	Primary	T1bNxMx
p6t1_bcFSVX	6.62401	-2.03957	Immune cells	B	B	tB cells	1	p6t1	B cells memory	tB cells	tB	p6	Tumor	Male	Primary	T1bNxMx
p6t1_bcFZCR	0.205415	1.71307	Immune cells	B	B	NA	1	NA	NA	NA	NA	p6	Tumor	Male	Primary	T1bNxMx
p6t1_bcFRHE	7.56388	-3.42365	Immune cells	B	B	tB cells	1	p6t1	B cells memory	tB cells	tB	p6	Tumor	Male	Primary	T1bNxMx
p6t1_bcFRQR	6.97934	-1.22625	Immune cells	B	B	NA	1	NA	NA	NA	NA	p6	Tumor	Male	Primary	T1bNxMx
p6t1_bcCNVF	7.00149	-2.42659	Immune cells	B	B	tB cells	1	p6t1	B cells memory	tB cells	tB	p6	Tumor	Male	Primary	T1bNxMx
p6t1_bcIBMO	5.82367	-3.09649	Immune cells	B	B	tB cells	1	p6t1	B cells memory	tB cells	tB	p6	Tumor	Male	Primary	T1bNxMx
p6t1_bcHXKQ	6.33875	-2.34019	Immune cells	B	B	tB cells	1	p6t1	B cells memory	tB cells	tB	p6	Tumor	Male	Primary	T1bNxMx
p6t1_bcEDUR	7.09578	-3.4463	Immune cells	B	B	tB cells	1	p6t1	B cells memory	tB cells	tB	p6	Tumor	Male	Primary	T1bNxMx
p6t1_bcDWFU	-2.55175	1.33166	Immune cells	B	B	tT cells	1	p6t1	B cells memory	tT cells	tT7	p6	Tumor	Male	Primary	T1bNxMx
p6t1_bcCWAY	6.66784	-1.50122	Immune cells	B	B	tB cells	1	p6t1	B cells memory	tB cells	tB	p6	Tumor	Male	Primary	T1bNxMx
p6t1_bcIINX	7.06223	-3.12667	Immune cells	B	B	tB cells	1	p6t1	B cells memory	tB cells	tB	p6	Tumor	Male	Primary	T1bNxMx
p6t1_bcGDZD	5.95697	-3.48012	Immune cells	B	B	tB cells	1	p6t1	B cells memory	tB cells	tB	p6	Tumor	Male	Primary	T1bNxMx
p6t1_bcCIAR	6.79411	-1.3908	Immune cells	B	B	tB cells	1	p6t1	B cells memory	tB cells	tB	p6	Tumor	Male	Primary	T1bNxMx
p6t1_bcAZUH	6.91163	-0.998589	Immune cells	B	B	tB cells	1	p6t1	B cells memory	tB cells	tB	p6	Tumor	Male	Primary	T1bNxMx
p6t1_bcGJEO	6.69624	-2.63705	Immune cells	B	B	tB cells	1	p6t1	B cells memory	tB cells	tB	p6	Tumor	Male	Primary	T1bNxMx
p6t1_bcBOWA	6.80103	-3.06295	Immune cells	B	B	tB cells	1	p6t1	B cells memory	tB cells	tB	p6	Tumor	Male	Primary	T1bNxMx
p6t1_bcFFCN	7.08957	-1.37775	Immune cells	B	B	NA	1	NA	NA	NA	NA	p6	Tumor	Male	Primary	T1bNxMx
p6t1_bcELBC	6.83264	-3.23079	Immune cells	B	B	tB cells	1	p6t1	B cells memory	tB cells	tB	p6	Tumor	Male	Primary	T1bNxMx
p6t1_bcFVBB	7.0327	-2.26029	Immune cells	B	B	tB cells	1	p6t1	B cells memory	tB cells	tB	p6	Tumor	Male	Primary	T1bNxMx
p6t1_bcFVAE	7.25428	-1.41228	Immune cells	B	B	tB cells	1	p6t1	B cells memory	tB cells	tB	p6	Tumor	Male	Primary	T1bNxMx
p6t1_bcGTEF	-2.563	1.32687	Immune cells	B	B	tT cells	1	p6t1	B cells memory	tT cells	tT7	p6	Tumor	Male	Primary	T1bNxMx
p6t1_bcFFVH	6.65847	-3.27086	Immune cells	B	B	tB cells	1	p6t1	B cells memory	tB cells	tB	p6	Tumor	Male	Primary	T1bNxMx
p6t1_bcEIUI	1.03996	-4.04965	Immune cells	B	B	tpDC	1	p6t1	B cells memory	tpDC	tpDC	p6	Tumor	Male	Primary	T1bNxMx
p6t1_bcGCZE	1.61792	4.55063	Immune cells	B	B	tT cells	1	p6t1	T cells CD4 memory resting	tT cells	tT1	p6	Tumor	Male	Primary	T1bNxMx
p6t1_bcEQRU	6.67122	-1.85094	Immune cells	B	B	tB cells	1	p6t1	B cells memory	tB cells	tB	p6	Tumor	Male	Primary	T1bNxMx
p6t1_bcARTQ	6.58869	-2.85931	Immune cells	B	B	tB cells	1	p6t1	B cells memory	tB cells	tB	p6	Tumor	Male	Primary	T1bNxMx
p6t1_bcANAI	6.86193	-1.66659	Immune cells	B	B	NA	1	NA	NA	NA	NA	p6	Tumor	Male	Primary	T1bNxMx
p6t1_bcHDUU	6.66574	-1.32142	Immune cells	B	B	tB cells	1	p6t1	B cells memory	tB cells	tB	p6	Tumor	Male	Primary	T1bNxMx
p6t1_bcDRLD	5.88818	-2.59581	Immune cells	B	B	NA	1	NA	NA	NA	NA	p6	Tumor	Male	Primary	T1bNxMx
p6t1_bcFXSP	6.51089	-2.535	Immune cells	B	B	tB cells	1	p6t1	B cells memory	tB cells	tB	p6	Tumor	Male	Primary	T1bNxMx
p6t1_bcHVUY	6.16794	-2.41214	Immune cells	B	B	tB cells	1	p6t1	B cells memory	tB cells	tB	p6	Tumor	Male	Primary	T1bNxMx
p6t1_bcBSXR	6.31889	-3.35497	Immune cells	B	B	tB cells	1	p6t1	B cells memory	tB cells	tB	p6	Tumor	Male	Primary	T1bNxMx
p6t1_bcAZWH	6.8592	-1.85237	Immune cells	B	B	tB cells	1	p6t1	B cells memory	tB cells	tB	p6	Tumor	Male	Primary	T1bNxMx
p6t1_bcGHUO	6.80741	-3.54224	Immune cells	B	B	tB cells	1	p6t1	B cells memory	tB cells	tB	p6	Tumor	Male	Primary	T1bNxMx
p6t1_bcDFCE	6.99212	-2.0763	Immune cells	B	B	NA	1	NA	NA	NA	NA	p6	Tumor	Male	Primary	T1bNxMx
p6t1_bcEDGE	6.65668	-1.44441	Immune cells	B	B	NA	1	NA	NA	NA	NA	p6	Tumor	Male	Primary	T1bNxMx
p6t1_bcGWMI	6.81705	-2.5754	Immune cells	B	B	tB cells	1	p6t1	B cells memory	tB cells	tB	p6	Tumor	Male	Primary	T1bNxMx
p6t1_bcFWBY	6.39198	-2.60017	Immune cells	B	B	tB cells	1	p6t1	B cells memory	tB cells	tB	p6	Tumor	Male	Primary	T1bNxMx
p6t1_bcDHAW	7.36887	-2.51359	Immune cells	B	B	tB cells	1	p6t1	B cells memory	tB cells	tB	p6	Tumor	Male	Primary	T1bNxMx
p6t1_bcHCLN	6.62526	-2.55204	Immune cells	B	B	tB cells	1	p6t1	B cells memory	tB cells	tB	p6	Tumor	Male	Primary	T1bNxMx
p6t1_bcFGVD	7.2242	-2.99574	Immune cells	B	B	tB cells	1	p6t1	B cells memory	tB cells	tB	p6	Tumor	Male	Primary	T1bNxMx
p6t1_bcDGWF	7.18335	-2.54804	Immune cells	B	B	tB cells	1	p6t1	B cells memory	tB cells	tB	p6	Tumor	Male	Primary	T1bNxMx
p6t1_bcFUPH	5.96825	-3.56065	Immune cells	B	B	tB cells	1	p6t1	B cells memory	tB cells	tB	p6	Tumor	Male	Primary	T1bNxMx
p6t1_bcGFWI	0.724526	3.01649	Immune cells	B	B	tT cells	1	p6t1	T cells CD4 memory resting	tT cells	tT2	p6	Tumor	Male	Primary	T1bNxMx
p6t1_bcBJDV	6.43839	-2.56084	Immune cells	B	B	tB cells	1	p6t1	B cells memory	tB cells	tB	p6	Tumor	Male	Primary	T1bNxMx
p6t1_bcFQOW	5.82997	-2.69626	Immune cells	B	B	tB cells	1	p6t1	B cells memory	tB cells	tB	p6	Tumor	Male	Primary	T1bNxMx
p6t1_bcIGBX	6.19924	-3.10688	Immune cells	B	B	tB cells	1	p6t1	B cells memory	tB cells	tB	p6	Tumor	Male	Primary	T1bNxMx
p6t1_bcENCP	7.00559	-1.09597	Immune cells	B	B	tB cells	1	p6t1	B cells memory	tB cells	tB	p6	Tumor	Male	Primary	T1bNxMx
p6t1_bcCVKU	6.67195	-4.01248	Immune cells	B	B	NA	1	NA	NA	NA	NA	p6	Tumor	Male	Primary	T1bNxMx
p6t1_bcGUHV	6.83877	-1.27472	Immune cells	B	B	tB cells	1	p6t1	B cells memory	tB cells	tB	p6	Tumor	Male	Primary	T1bNxMx
p6t1_bcBEGV	6.37285	-3.13755	Immune cells	B	B	tB cells	1	p6t1	B cells memory	tB cells	tB	p6	Tumor	Male	Primary	T1bNxMx
p6t1_bcAUIO	6.08059	-2.64942	Immune cells	B	B	tB cells	1	p6t1	B cells memory	tB cells	tB	p6	Tumor	Male	Primary	T1bNxMx
p6t1_bcCJEE	6.03508	-2.92536	Immune cells	B	B	tT cells	1	p6t1	T cells CD8	tT cells	tT2	p6	Tumor	Male	Primary	T1bNxMx
p6t1_bcEIAP	6.19666	-2.75979	Immune cells	B	B	tB cells	1	p6t1	B cells memory	tB cells	tB	p6	Tumor	Male	Primary	T1bNxMx
p6t1_bcHNLB	6.60954	-3.71032	Immune cells	B	B	tB cells	1	p6t1	B cells memory	tB cells	tB	p6	Tumor	Male	Primary	T1bNxMx
p6t1_bcHJYW	6.20088	-2.41288	Immune cells	B	B	tB cells	1	p6t1	B cells memory	tB cells	tB	p6	Tumor	Male	Primary	T1bNxMx
p6t1_bcFMNA	7.0609	-2.9195	Immune cells	B	B	tB cells	1	p6t1	B cells memory	tB cells	tB	p6	Tumor	Male	Primary	T1bNxMx
p6t1_bcCSRN	6.65213	-2.48611	Immune cells	B	B	tB cells	1	p6t1	B cells memory	tB cells	tB	p6	Tumor	Male	Primary	T1bNxMx
p6t1_bcHYBS	6.8785	-2.8597	Immune cells	B	B	tB cells	1	p6t1	B cells memory	tB cells	tB	p6	Tumor	Male	Primary	T1bNxMx
p6t1_bcBAMP	7.37964	-2.87637	Immune cells	B	B	tB cells	1	p6t1	B cells memory	tB cells	tB	p6	Tumor	Male	Primary	T1bNxMx
p6t1_bcHKSU	7.17491	-2.08979	Immune cells	B	B	tB cells	1	p6t1	B cells memory	tB cells	tB	p6	Tumor	Male	Primary	T1bNxMx
p6t1_bcHWZP	6.46311	-3.26841	Immune cells	B	B	tB cells	1	p6t1	B cells memory	tB cells	tB	p6	Tumor	Male	Primary	T1bNxMx
p6t1_bcFCWU	7.17651	-1.90594	Immune cells	B	B	tB cells	1	p6t1	B cells memory	tB cells	tB	p6	Tumor	Male	Primary	T1bNxMx
p6t1_bcHWYP	8.31675	-2.75688	Immune cells	B	B	tB cells	1	p6t1	B cells memory	tB cells	tB	p6	Tumor	Male	Primary	T1bNxMx
p6t1_bcEVPC	6.66778	-2.06389	Immune cells	B	B	tB cells	1	p6t1	B cells memory	tB cells	tB	p6	Tumor	Male	Primary	T1bNxMx
p6t1_bcELFB	-3.15497	-5.87613	Immune cells	B	B	NA	1	NA	NA	NA	NA	p6	Tumor	Male	Primary	T1bNxMx
p6t1_bcEVEM	7.10354	-3.3116	Immune cells	B	B	tB cells	1	p6t1	B cells memory	tB cells	tB	p6	Tumor	Male	Primary	T1bNxMx
p6t1_bcHJVB	6.77205	-1.62971	Immune cells	B	B	tB cells	1	p6t1	B cells memory	tB cells	tB	p6	Tumor	Male	Primary	T1bNxMx
p6t1_bcDFFU	6.40999	-2.10545	Immune cells	B	B	tB cells	1	p6t1	B cells memory	tB cells	tB	p6	Tumor	Male	Primary	T1bNxMx
p6t1_bcGGLW	-2.85223	-5.7156	Immune cells	B	B	tMoMacDC	1	p6t1	Dendritic cells activated	tMoMacDC	tDC3	p6	Tumor	Male	Primary	T1bNxMx
p6t1_bcFFCM	7.29309	-1.88552	Immune cells	B	B	tB cells	1	p6t1	B cells memory	tB cells	tB	p6	Tumor	Male	Primary	T1bNxMx
p6t1_bcCVGP	6.56897	-2.20034	Immune cells	B	B	tB cells	1	p6t1	B cells memory	tB cells	tB	p6	Tumor	Male	Primary	T1bNxMx
p6t1_bcEKIW	6.65521	-2.20074	Immune cells	B	B	tB cells	1	p6t1	B cells memory	tB cells	tB	p6	Tumor	Male	Primary	T1bNxMx
p6t1_bcCRUN	6.96009	-1.01914	Immune cells	B	B	tB cells	1	p6t1	B cells memory	tB cells	tB	p6	Tumor	Male	Primary	T1bNxMx
p6t1_bcFSYE	6.78251	-3.3146	Immune cells	B	B	tB cells	1	p6t1	B cells memory	tB cells	tB	p6	Tumor	Male	Primary	T1bNxMx
p6t1_bcFDLC	7.14017	-2.27873	Immune cells	B	B	tB cells	1	p6t1	B cells memory	tB cells	tB	p6	Tumor	Male	Primary	T1bNxMx
p6t1_bcERAC	7.51548	-3.26828	Immune cells	B	B	tB cells	1	p6t1	B cells memory	tB cells	tB	p6	Tumor	Male	Primary	T1bNxMx
p6t1_bcFBIT	6.24995	-2.08352	Immune cells	B	B	tB cells	1	p6t1	B cells memory	tB cells	tB	p6	Tumor	Male	Primary	T1bNxMx
p6t1_bcCXDR	6.82185	-1.75907	Immune cells	B	B	NA	1	NA	NA	NA	NA	p6	Tumor	Male	Primary	T1bNxMx
p6t1_bcCPFQ	6.58005	-1.59028	Immune cells	B	B	tB cells	1	p6t1	B cells memory	tB cells	tB	p6	Tumor	Male	Primary	T1bNxMx
p1t4_bcAWED	0.95964	-4.19096	Immune cells	B	B	tpDC	1	p1t4	B cells memory	tpDC	tpDC	p1	Tumor	Male	Primary	T2aN1Mx
p1t4_bcDLPS	1.17362	-3.86612	Immune cells	B	B	tpDC	1	p1t4	Eosinophils	tpDC	tpDC	p1	Tumor	Male	Primary	T2aN1Mx
p1t4_bcAZDF	1.01673	-4.00686	Immune cells	B	B	tpDC	1	p1t4	Eosinophils	tpDC	tpDC	p1	Tumor	Male	Primary	T2aN1Mx
p1t4_bcFOGP	8.04119	-3.25027	Immune cells	B	B	tB cells	1	p1t4	B cells naive	tB cells	tB	p1	Tumor	Male	Primary	T2aN1Mx
p1t4_bcGYGY	6.57736	-3.21785	Immune cells	B	B	tB cells	1	p1t4	B cells memory	tB cells	tB	p1	Tumor	Male	Primary	T2aN1Mx
p1t4_bcHPPI	7.18533	-3.30455	Immune cells	B	B	tB cells	1	p1t4	B cells memory	tB cells	tB	p1	Tumor	Male	Primary	T2aN1Mx
p1t4_bcCUOD	5.83794	-3.02057	Immune cells	B	B	tB cells	1	p1t4	B cells memory	tB cells	tB	p1	Tumor	Male	Primary	T2aN1Mx
p1t4_bcFXCJ	6.57932	-3.28904	Immune cells	B	B	tB cells	1	p1t4	B cells memory	tB cells	tB	p1	Tumor	Male	Primary	T2aN1Mx
p1t4_bcDEJB	6.43722	-3.51476	Immune cells	B	B	tB cells	1	p1t4	B cells memory	tB cells	tB	p1	Tumor	Male	Primary	T2aN1Mx
p1t4_bcEEAB	8.27354	-2.92657	Immune cells	B	B	tB cells	1	p1t4	B cells naive	tB cells	tB	p1	Tumor	Male	Primary	T2aN1Mx
p1t4_bcHISW	6.23398	-2.59236	Immune cells	B	B	tB cells	1	p1t4	B cells memory	tB cells	tB	p1	Tumor	Male	Primary	T2aN1Mx
p1t4_bcHFEI	5.38389	-2.72436	Immune cells	B	B	NA	1	NA	NA	NA	NA	p1	Tumor	Male	Primary	T2aN1Mx
p1t4_bcDFZS	6.30025	-3.3924	Immune cells	B	B	tB cells	1	p1t4	B cells memory	tB cells	tB	p1	Tumor	Male	Primary	T2aN1Mx
p1t4_bcASMF	-2.56177	1.42892	Immune cells	B	B	tT cells	1	p1t4	T cells CD4 memory activated	tT cells	tT7	p1	Tumor	Male	Primary	T2aN1Mx
p1t4_bcHBQH	7.25216	-3.16064	Immune cells	B	B	tB cells	1	p1t4	B cells memory	tB cells	tB	p1	Tumor	Male	Primary	T2aN1Mx
p1t4_bcHIMD	6.6739	-2.81391	Immune cells	B	B	tB cells	1	p1t4	B cells memory	tB cells	tB	p1	Tumor	Male	Primary	T2aN1Mx
p1t4_bcFTNH	6.99401	-3.46962	Immune cells	B	B	NA	1	NA	NA	NA	NA	p1	Tumor	Male	Primary	T2aN1Mx
p1t4_bcFRAR	6.60499	-3.21444	Immune cells	B	B	tB cells	1	p1t4	B cells memory	tB cells	tB	p1	Tumor	Male	Primary	T2aN1Mx
p1t4_bcHTPJ	6.00125	-3.55805	Immune cells	B	B	tB cells	1	p1t4	B cells memory	tB cells	tB	p1	Tumor	Male	Primary	T2aN1Mx
p1t4_bcBTQL	6.6789	-3.16343	Immune cells	B	B	tB cells	1	p1t4	B cells memory	tB cells	tB	p1	Tumor	Male	Primary	T2aN1Mx
p1t4_bcICHM	5.93077	-3.28869	Immune cells	B	B	tB cells	1	p1t4	B cells memory	tB cells	tB	p1	Tumor	Male	Primary	T2aN1Mx
p1t4_bcBXHF	1.00228	-4.06448	Immune cells	B	B	tpDC	1	p1t4	T cells regulatory (Tregs)	tpDC	tpDC	p1	Tumor	Male	Primary	T2aN1Mx
p1t4_bcIDTK	6.62566	-2.72267	Immune cells	B	B	tB cells	1	p1t4	B cells memory	tB cells	tB	p1	Tumor	Male	Primary	T2aN1Mx
p1t4_bcGFTR	1.91713	4.99754	Immune cells	B	B	NA	1	NA	NA	NA	NA	p1	Tumor	Male	Primary	T2aN1Mx
p1t4_bcHMSS	7.37676	-2.95125	Immune cells	B	B	tB cells	1	p1t4	B cells memory	tB cells	tB	p1	Tumor	Male	Primary	T2aN1Mx
p1t4_bcBOSI	6.29727	-2.99935	Immune cells	B	B	NA	1	NA	NA	NA	NA	p1	Tumor	Male	Primary	T2aN1Mx
p1t4_bcFMIB	1.12482	-3.89602	Immune cells	B	B	tpDC	1	p1t4	Eosinophils	tpDC	tpDC	p1	Tumor	Male	Primary	T2aN1Mx
p1t4_bcFYKG	8.00508	-2.48774	Immune cells	B	B	tB cells	1	p1t4	B cells memory	tB cells	tB	p1	Tumor	Male	Primary	T2aN1Mx
p1t4_bcGMYA	1.09943	-3.96592	Immune cells	B	B	tpDC	1	p1t4	B cells memory	tpDC	tpDC	p1	Tumor	Male	Primary	T2aN1Mx
p1t4_bcIAYK	1.24174	-3.99908	Immune cells	B	B	tpDC	1	p1t4	B cells memory	tpDC	tpDC	p1	Tumor	Male	Primary	T2aN1Mx
p1t4_bcGIDD	7.36572	-3.4109	Immune cells	B	B	tB cells	1	p1t4	B cells memory	tB cells	tB	p1	Tumor	Male	Primary	T2aN1Mx
p1t4_bcCGKE	6.25308	-2.77815	Immune cells	B	B	tB cells	1	p1t4	B cells memory	tB cells	tB	p1	Tumor	Male	Primary	T2aN1Mx
p1t4_bcFZHW	1.18199	-3.79133	Immune cells	B	B	tpDC	1	p1t4	B cells memory	tpDC	tpDC	p1	Tumor	Male	Primary	T2aN1Mx
p1t4_bcBBSI	0.986606	-4.14373	Immune cells	B	B	tpDC	1	p1t4	NK cells resting	tpDC	tpDC	p1	Tumor	Male	Primary	T2aN1Mx
p1t4_bcGSJU	7.04194	-2.6738	Immune cells	B	B	tB cells	1	p1t4	B cells memory	tB cells	tB	p1	Tumor	Male	Primary	T2aN1Mx
p1t4_bcHMSX	8.06649	-3.31394	Immune cells	B	B	tB cells	1	p1t4	B cells naive	tB cells	tB	p1	Tumor	Male	Primary	T2aN1Mx
p1t4_bcGAQL	6.90943	-1.03427	Immune cells	B	B	NA	1	NA	NA	NA	NA	p1	Tumor	Male	Primary	T2aN1Mx
p1t4_bcFOQK	6.29208	-2.63565	Immune cells	B	B	NA	1	NA	NA	NA	NA	p1	Tumor	Male	Primary	T2aN1Mx
p1t4_bcGXVJ	1.08705	-3.97433	Immune cells	B	B	tpDC	1	p1t4	Eosinophils	tpDC	tpDC	p1	Tumor	Male	Primary	T2aN1Mx
p1t4_bcGUUX	1.04216	-3.96105	Immune cells	B	B	tpDC	1	p1t4	B cells memory	tpDC	tpDC	p1	Tumor	Male	Primary	T2aN1Mx
p1t4_bcAMCN	7.32444	-2.67819	Immune cells	B	B	tB cells	1	p1t4	B cells memory	tB cells	tB	p1	Tumor	Male	Primary	T2aN1Mx
p1t4_bcEOMR	7.79145	-3.22865	Immune cells	B	B	tB cells	1	p1t4	B cells naive	tB cells	tB	p1	Tumor	Male	Primary	T2aN1Mx
p1t4_bcHPLJ	7.43541	-1.94222	Immune cells	B	B	tB cells	1	p1t4	B cells memory	tB cells	tB	p1	Tumor	Male	Primary	T2aN1Mx
p1t4_bcCEON	0.975272	-3.96607	Immune cells	B	B	tpDC	1	p1t4	Eosinophils	tpDC	tpDC	p1	Tumor	Male	Primary	T2aN1Mx
p1t4_bcGYOD	1.08148	-3.98056	Immune cells	B	B	tpDC	1	p1t4	Eosinophils	tpDC	tpDC	p1	Tumor	Male	Primary	T2aN1Mx
p1t4_bcBJTY	7.3594	-2.60514	Immune cells	B	B	tB cells	1	p1t4	B cells naive	tB cells	tB	p1	Tumor	Male	Primary	T2aN1Mx
p1t4_bcFRQD	6.01196	-2.62716	Immune cells	B	B	tB cells	1	p1t4	B cells memory	tB cells	tB	p1	Tumor	Male	Primary	T2aN1Mx
p1t4_bcIJQR	7.17251	-3.20169	Immune cells	B	B	tB cells	1	p1t4	B cells memory	tB cells	tB	p1	Tumor	Male	Primary	T2aN1Mx
p1t4_bcAEIK	7.24872	-3.25522	Immune cells	B	B	tB cells	1	p1t4	B cells memory	tB cells	tB	p1	Tumor	Male	Primary	T2aN1Mx
p1t4_bcEYBW	7.08191	-3.00346	Immune cells	B	B	tB cells	1	p1t4	B cells memory	tB cells	tB	p1	Tumor	Male	Primary	T2aN1Mx
p1t4_bcIGTH	6.94196	-2.16847	Immune cells	B	B	tB cells	1	p1t4	B cells memory	tB cells	tB	p1	Tumor	Male	Primary	T2aN1Mx
p1t4_bcGSFD	7.14765	-1.99338	Immune cells	B	B	tB cells	1	p1t4	B cells memory	tB cells	tB	p1	Tumor	Male	Primary	T2aN1Mx
p1t4_bcBIGF	0.960987	-4.00407	Immune cells	B	B	tpDC	1	p1t4	T cells CD8	tpDC	tpDC	p1	Tumor	Male	Primary	T2aN1Mx
p1t4_bcAFDS	7.27205	-3.02345	Immune cells	B	B	tB cells	1	p1t4	B cells memory	tB cells	tB	p1	Tumor	Male	Primary	T2aN1Mx
p1t4_bcCHLC	6.11345	-3.282	Immune cells	B	B	tB cells	1	p1t4	B cells naive	tB cells	tB	p1	Tumor	Male	Primary	T2aN1Mx
p1t4_bcBXDI	7.23991	-1.92171	Immune cells	B	B	tB cells	1	p1t4	B cells memory	tB cells	tB	p1	Tumor	Male	Primary	T2aN1Mx
p1t4_bcDAAW	7.12255	-2.72571	Immune cells	B	B	NA	1	NA	NA	NA	NA	p1	Tumor	Male	Primary	T2aN1Mx
p3b1_bcBBMU	7.92328	-3.47238	Immune cells	B	B	bB cells	1	p3b1	B cells naive	bB cells	bB cells	p3	PBMC	Female	Primary	T4N0M1a
p3b1_bcGFGE	7.61398	-3.30251	Immune cells	B	B	bB cells	1	p3b1	B cells naive	bB cells	bB cells	p3	PBMC	Female	Primary	T4N0M1a
p3b1_bcBFRY	6.37862	-3.65173	Immune cells	B	B	bB cells	1	p3b1	B cells memory	bB cells	bB cells	p3	PBMC	Female	Primary	T4N0M1a
p3b1_bcIBBZ	6.4142	-3.80854	Immune cells	B	B	bB cells	1	p3b1	B cells memory	bB cells	bB cells	p3	PBMC	Female	Primary	T4N0M1a
p3b1_bcENNZ	7.76812	-3.60125	Immune cells	B	B	bB cells	1	p3b1	B cells naive	bB cells	bB cells	p3	PBMC	Female	Primary	T4N0M1a
p3b1_bcFZMG	7.62199	-3.50683	Immune cells	B	B	bB cells	1	p3b1	B cells naive	bB cells	bB cells	p3	PBMC	Female	Primary	T4N0M1a
p3b1_bcHSWX	7.3653	-3.43595	Immune cells	B	B	bB cells	1	p3b1	B cells naive	bB cells	bB cells	p3	PBMC	Female	Primary	T4N0M1a
p3b1_bcAQLY	7.69962	-3.39665	Immune cells	B	B	bB cells	1	p3b1	B cells naive	bB cells	bB cells	p3	PBMC	Female	Primary	T4N0M1a
p3b1_bcHGWO	7.12181	-3.49691	Immune cells	B	B	bB cells	1	p3b1	B cells naive	bB cells	bB cells	p3	PBMC	Female	Primary	T4N0M1a
p3b1_bcHRHK	8.1019	-2.9514	Immune cells	B	B	bB cells	1	p3b1	B cells naive	bB cells	bB cells	p3	PBMC	Female	Primary	T4N0M1a
p3b1_bcGSIY	7.79236	-3.41411	Immune cells	B	B	bB cells	1	p3b1	B cells naive	bB cells	bB cells	p3	PBMC	Female	Primary	T4N0M1a
p3b1_bcDSSU	7.28753	-3.63661	Immune cells	B	B	bB cells	1	p3b1	B cells memory	bB cells	bB cells	p3	PBMC	Female	Primary	T4N0M1a
p3b1_bcBOTO	7.96058	-3.27486	Immune cells	B	B	bB cells	1	p3b1	B cells naive	bB cells	bB cells	p3	PBMC	Female	Primary	T4N0M1a
p3b1_bcIJEG	8.13113	-3.16939	Immune cells	B	B	bB cells	1	p3b1	B cells naive	bB cells	bB cells	p3	PBMC	Female	Primary	T4N0M1a
p3b1_bcGGTT	6.67083	-3.6374	Immune cells	B	B	bB cells	1	p3b1	B cells naive	bB cells	bB cells	p3	PBMC	Female	Primary	T4N0M1a
p3b1_bcDFSC	7.8362	-3.2437	Immune cells	B	B	bB cells	1	p3b1	B cells naive	bB cells	bB cells	p3	PBMC	Female	Primary	T4N0M1a
p1t1_bcIFOQ	7.10926	-3.1509	Immune cells	B	B	tB cells	1	p1t1	B cells memory	tB cells	tB	p1	Tumor	Male	Primary	T2aN1Mx
p1t1_bcDRQX	1.12298	-3.95742	Immune cells	B	B	tpDC	1	p1t1	Monocytes	tpDC	tpDC	p1	Tumor	Male	Primary	T2aN1Mx
p1t1_bcFPXB	1.00063	-4.10284	Immune cells	B	B	tpDC	1	p1t1	B cells memory	tpDC	tpDC	p1	Tumor	Male	Primary	T2aN1Mx
p1t1_bcHVVV	1.06613	-4.0045	Immune cells	B	B	tpDC	1	p1t1	Eosinophils	tpDC	tpDC	p1	Tumor	Male	Primary	T2aN1Mx
p1t1_bcGJVN	1.08955	-3.96398	Immune cells	B	B	tpDC	1	p1t1	B cells memory	tpDC	tpDC	p1	Tumor	Male	Primary	T2aN1Mx
p1t1_bcFVSC	7.21491	-1.38965	Immune cells	B	B	tB cells	1	p1t1	B cells memory	tB cells	tB	p1	Tumor	Male	Primary	T2aN1Mx
p1t1_bcAHFR	1.0329	-4.15036	Immune cells	B	B	tpDC	1	p1t1	B cells memory	tpDC	tpDC	p1	Tumor	Male	Primary	T2aN1Mx
p1t1_bcFSIA	6.96492	-3.96264	Immune cells	B	B	tB cells	1	p1t1	B cells memory	tB cells	tB	p1	Tumor	Male	Primary	T2aN1Mx
p1t1_bcCYEA	6.98884	-2.32431	Immune cells	B	B	tB cells	1	p1t1	B cells memory	tB cells	tB	p1	Tumor	Male	Primary	T2aN1Mx
p1t1_bcDJZX	6.82555	-4.13569	Immune cells	B	B	tB cells	1	p1t1	B cells memory	tB cells	tB	p1	Tumor	Male	Primary	T2aN1Mx
p1t1_bcHWWH	1.07414	-3.88375	Immune cells	B	B	tpDC	1	p1t1	Eosinophils	tpDC	tpDC	p1	Tumor	Male	Primary	T2aN1Mx
p1t1_bcERHN	1.18164	-3.88029	Immune cells	B	B	tpDC	1	p1t1	B cells memory	tpDC	tpDC	p1	Tumor	Male	Primary	T2aN1Mx
p1t1_bcIALK	1.08421	-3.97357	Immune cells	B	B	tpDC	1	p1t1	B cells memory	tpDC	tpDC	p1	Tumor	Male	Primary	T2aN1Mx
p1t1_bcHFYT	1.0659	-3.98799	Immune cells	B	B	tpDC	1	p1t1	B cells memory	tpDC	tpDC	p1	Tumor	Male	Primary	T2aN1Mx
p1t1_bcACDI	1.20756	-3.85228	Immune cells	B	B	tpDC	1	p1t1	B cells memory	tpDC	tpDC	p1	Tumor	Male	Primary	T2aN1Mx
p1t1_bcGXTK	6.02596	-2.84073	Immune cells	B	B	tB cells	1	p1t1	B cells memory	tB cells	tB	p1	Tumor	Male	Primary	T2aN1Mx
p1t1_bcCBWW	0.973243	-4.00355	Immune cells	B	B	tpDC	1	p1t1	B cells memory	tpDC	tpDC	p1	Tumor	Male	Primary	T2aN1Mx
p1t1_bcBDHK	1.12496	-3.91685	Immune cells	B	B	tpDC	1	p1t1	Eosinophils	tpDC	tpDC	p1	Tumor	Male	Primary	T2aN1Mx
p1t1_bcGYMM	-2.68601	1.42098	Immune cells	B	B	tT cells	1	p1t1	B cells memory	tT cells	tT7	p1	Tumor	Male	Primary	T2aN1Mx
p1t1_bcHJUK	6.02986	-3.14963	Immune cells	B	B	tB cells	1	p1t1	B cells memory	tB cells	tB	p1	Tumor	Male	Primary	T2aN1Mx
p1t1_bcGEJG	6.08255	-3.06584	Immune cells	B	B	tB cells	1	p1t1	B cells memory	tB cells	tB	p1	Tumor	Male	Primary	T2aN1Mx
p1t1_bcHMFT	1.12502	-3.93197	Immune cells	B	B	tpDC	1	p1t1	B cells memory	tpDC	tpDC	p1	Tumor	Male	Primary	T2aN1Mx
p1t1_bcGMME	5.97454	-3.03672	Immune cells	B	B	tB cells	1	p1t1	B cells memory	tB cells	tB	p1	Tumor	Male	Primary	T2aN1Mx
p1t1_bcIAJA	1.00695	-4.07984	Immune cells	B	B	tpDC	1	p1t1	Eosinophils	tpDC	tpDC	p1	Tumor	Male	Primary	T2aN1Mx
p1t1_bcBPYI	5.75821	-2.69995	Immune cells	B	B	tB cells	1	p1t1	B cells memory	tB cells	tB	p1	Tumor	Male	Primary	T2aN1Mx
p1t1_bcHPPQ	7.37596	-2.36554	Immune cells	B	B	tB cells	1	p1t1	B cells memory	tB cells	tB	p1	Tumor	Male	Primary	T2aN1Mx
p1t1_bcAXRK	1.06815	-4.10772	Immune cells	B	B	tpDC	1	p1t1	Dendritic cells activated	tpDC	tpDC	p1	Tumor	Male	Primary	T2aN1Mx
p1t1_bcFJVX	6.92776	-1.43758	Immune cells	B	B	tMoMacDC	1	p1t1	Dendritic cells activated	tMoMacDC	tDC3	p1	Tumor	Male	Primary	T2aN1Mx
p1t1_bcCNRN	7.01587	-1.04855	Immune cells	B	B	NA	1	NA	NA	NA	NA	p1	Tumor	Male	Primary	T2aN1Mx
p1t1_bcBPFS	5.66855	-2.90547	Immune cells	B	B	tB cells	1	p1t1	B cells memory	tB cells	tB	p1	Tumor	Male	Primary	T2aN1Mx
p1t1_bcHKRV	6.74447	-3.7261	Immune cells	B	B	tB cells	1	p1t1	B cells memory	tB cells	tB	p1	Tumor	Male	Primary	T2aN1Mx
p1t1_bcHDSV	7.88009	-2.62937	Immune cells	B	B	tB cells	1	p1t1	B cells memory	tB cells	tB	p1	Tumor	Male	Primary	T2aN1Mx
p1t1_bcIBEO	6.81562	-3.46693	Immune cells	B	B	tB cells	1	p1t1	B cells memory	tB cells	tB	p1	Tumor	Male	Primary	T2aN1Mx
p1t1_bcCBCL	0.985123	-4.19298	Immune cells	B	B	tpDC	1	p1t1	Eosinophils	tpDC	tpDC	p1	Tumor	Male	Primary	T2aN1Mx
p1t1_bcFDXF	5.63161	-3.22737	Immune cells	B	B	tB cells	1	p1t1	B cells memory	tB cells	tB	p1	Tumor	Male	Primary	T2aN1Mx
p1t1_bcFODF	1.06019	-4.00223	Immune cells	B	B	tpDC	1	p1t1	B cells memory	tpDC	tpDC	p1	Tumor	Male	Primary	T2aN1Mx
p1t1_bcDTBP	1.06612	-3.96697	Immune cells	B	B	tpDC	1	p1t1	Eosinophils	tpDC	tpDC	p1	Tumor	Male	Primary	T2aN1Mx
p1t1_bcCGSO	6.45554	-2.79486	Immune cells	B	B	tB cells	1	p1t1	B cells memory	tB cells	tB	p1	Tumor	Male	Primary	T2aN1Mx
p1t1_bcCTCD	6.30553	-3.13075	Immune cells	B	B	tB cells	1	p1t1	B cells memory	tB cells	tB	p1	Tumor	Male	Primary	T2aN1Mx
p1t1_bcIFNB	6.26099	-3.85026	Immune cells	B	B	tB cells	1	p1t1	B cells memory	tB cells	tB	p1	Tumor	Male	Primary	T2aN1Mx
p1t1_bcFNTL	-2.76847	-5.8838	Immune cells	B	B	tMoMacDC	1	p1t1	Dendritic cells activated	tMoMacDC	tDC3	p1	Tumor	Male	Primary	T2aN1Mx
p1t1_bcBTWK	6.4911	-3.34367	Immune cells	B	B	tB cells	1	p1t1	B cells memory	tB cells	tB	p1	Tumor	Male	Primary	T2aN1Mx
p1t1_bcCUZZ	1.03606	-4.06756	Immune cells	B	B	tpDC	1	p1t1	Eosinophils	tpDC	tpDC	p1	Tumor	Male	Primary	T2aN1Mx
p1t1_bcGWHE	0.975597	-4.11093	Immune cells	B	B	tpDC	1	p1t1	Eosinophils	tpDC	tpDC	p1	Tumor	Male	Primary	T2aN1Mx
p1t1_bcIGKM	-2.97782	-5.7466	Immune cells	B	B	tMoMacDC	1	p1t1	Dendritic cells activated	tMoMacDC	tDC3	p1	Tumor	Male	Primary	T2aN1Mx
p1t1_bcESHM	6.68131	-2.6598	Immune cells	B	B	NA	1	NA	NA	NA	NA	p1	Tumor	Male	Primary	T2aN1Mx
p1t1_bcGQTM	6.32696	-2.79119	Immune cells	B	B	tB cells	1	p1t1	B cells memory	tB cells	tB	p1	Tumor	Male	Primary	T2aN1Mx
p1t1_bcHHXP	1.00439	-4.04301	Immune cells	B	B	tpDC	1	p1t1	Eosinophils	tpDC	tpDC	p1	Tumor	Male	Primary	T2aN1Mx
p1t1_bcBONI	1.01207	-4.04998	Immune cells	B	B	tpDC	1	p1t1	B cells memory	tpDC	tpDC	p1	Tumor	Male	Primary	T2aN1Mx
p1t1_bcFSRD	0.866874	-4.15995	Immune cells	B	B	tpDC	1	p1t1	Eosinophils	tpDC	tpDC	p1	Tumor	Male	Primary	T2aN1Mx
p1t1_bcDNHP	6.20145	-3.20358	Immune cells	B	B	tB cells	1	p1t1	B cells memory	tB cells	tB	p1	Tumor	Male	Primary	T2aN1Mx
p1t1_bcEHUO	7.9403	-2.99745	Immune cells	B	B	tB cells	1	p1t1	B cells memory	tB cells	tB	p1	Tumor	Male	Primary	T2aN1Mx
p1t1_bcFVNA	0.923699	-4.20866	Immune cells	B	B	tpDC	1	p1t1	Dendritic cells activated	tpDC	tpDC	p1	Tumor	Male	Primary	T2aN1Mx
p1t1_bcIHTF	-3.00619	-5.7144	Immune cells	B	B	tMoMacDC	1	p1t1	Dendritic cells activated	tMoMacDC	tDC3	p1	Tumor	Male	Primary	T2aN1Mx
p1t1_bcFGNX	7.14642	-1.73385	Immune cells	B	B	tB cells	1	p1t1	B cells memory	tB cells	tB	p1	Tumor	Male	Primary	T2aN1Mx
p1t1_bcAHSH	6.72578	-2.7818	Immune cells	B	B	tB cells	1	p1t1	B cells memory	tB cells	tB	p1	Tumor	Male	Primary	T2aN1Mx
p1t1_bcDDNJ	6.63293	-3.27924	Immune cells	B	B	tB cells	1	p1t1	B cells memory	tB cells	tB	p1	Tumor	Male	Primary	T2aN1Mx
p1t1_bcESRE	1.05193	-3.98869	Immune cells	B	B	tpDC	1	p1t1	B cells memory	tpDC	tpDC	p1	Tumor	Male	Primary	T2aN1Mx
p1t1_bcBPYA	7.55891	-2.37224	Immune cells	B	B	tB cells	1	p1t1	B cells memory	tB cells	tB	p1	Tumor	Male	Primary	T2aN1Mx
p1t1_bcCAEA	7.83983	-2.22174	Immune cells	B	B	tB cells	1	p1t1	B cells naive	tB cells	tB	p1	Tumor	Male	Primary	T2aN1Mx
p1t1_bcAWJI	1.15024	-4.03231	Immune cells	B	B	tpDC	1	p1t1	B cells memory	tpDC	tpDC	p1	Tumor	Male	Primary	T2aN1Mx
p1t1_bcHYSN	6.31233	-2.34941	Immune cells	B	B	tB cells	1	p1t1	B cells memory	tB cells	tB	p1	Tumor	Male	Primary	T2aN1Mx
p1t1_bcHMOS	6.3441	-3.63309	Immune cells	B	B	tB cells	1	p1t1	B cells memory	tB cells	tB	p1	Tumor	Male	Primary	T2aN1Mx
p1t1_bcHCDK	6.58713	-2.81562	Immune cells	B	B	tB cells	1	p1t1	B cells memory	tB cells	tB	p1	Tumor	Male	Primary	T2aN1Mx
p4b1_bcERNP	6.45566	-3.68756	Immune cells	B	B	bB cells	1	p4b1	B cells memory	bB cells	bB cells	p4	PBMC	Male	Primary	T1bN0Mx
p1b3_bcBEJT	1.41944	-3.76352	Immune cells	B	B	bpDC	1	p1b3	T cells CD8	bpDC	bpDC	p1	PBMC	Male	Primary	T2aN1Mx
p1b3_bcDXNR	7.53785	-3.58638	Immune cells	B	B	bB cells	1	p1b3	B cells naive	bB cells	bB cells	p1	PBMC	Male	Primary	T2aN1Mx
p1b3_bcBTGJ	7.57727	-3.61951	Immune cells	B	B	bB cells	1	p1b3	B cells naive	bB cells	bB cells	p1	PBMC	Male	Primary	T2aN1Mx
p1b3_bcDNLB	1.27354	-3.85253	Immune cells	B	B	bpDC	1	p1b3	Monocytes	bpDC	bpDC	p1	PBMC	Male	Primary	T2aN1Mx
p1b3_bcEXDF	7.83822	-3.25598	Immune cells	B	B	bB cells	1	p1b3	B cells naive	bB cells	bB cells	p1	PBMC	Male	Primary	T2aN1Mx
p1b3_bcGQPC	1.35833	-3.76179	Immune cells	B	B	bpDC	1	p1b3	B cells memory	bpDC	bpDC	p1	PBMC	Male	Primary	T2aN1Mx
p1b3_bcENFV	5.69725	-3.07856	Immune cells	B	B	bB cells	1	p1b3	B cells memory	bB cells	bB cells	p1	PBMC	Male	Primary	T2aN1Mx
p1b3_bcGFIN	1.52359	-3.70887	Immune cells	B	B	bpDC	1	p1b3	B cells memory	bpDC	bpDC	p1	PBMC	Male	Primary	T2aN1Mx
p1b3_bcEMQV	7.92887	-3.24122	Immune cells	B	B	bB cells	1	p1b3	B cells naive	bB cells	bB cells	p1	PBMC	Male	Primary	T2aN1Mx
p1b3_bcBDJX	8.1256	-3.08033	Immune cells	B	B	bB cells	1	p1b3	B cells naive	bB cells	bB cells	p1	PBMC	Male	Primary	T2aN1Mx
p1b3_bcHLBV	7.07437	-3.74449	Immune cells	B	B	bB cells	1	p1b3	B cells naive	bB cells	bB cells	p1	PBMC	Male	Primary	T2aN1Mx
p1b3_bcAFPB	7.91851	-3.15861	Immune cells	B	B	bB cells	1	p1b3	B cells memory	bB cells	bB cells	p1	PBMC	Male	Primary	T2aN1Mx
p1b3_bcEEBL	6.0858	-3.20393	Immune cells	B	B	bB cells	1	p1b3	B cells memory	bB cells	bB cells	p1	PBMC	Male	Primary	T2aN1Mx
p1b3_bcFABI	7.57083	-3.5727	Immune cells	B	B	bB cells	1	p1b3	B cells naive	bB cells	bB cells	p1	PBMC	Male	Primary	T2aN1Mx
p1b3_bcIAEX	1.38397	-3.7909	Immune cells	B	B	bpDC	1	p1b3	Monocytes	bpDC	bpDC	p1	PBMC	Male	Primary	T2aN1Mx
p1b3_bcHESZ	6.39688	-3.65606	Immune cells	B	B	bB cells	1	p1b3	B cells memory	bB cells	bB cells	p1	PBMC	Male	Primary	T2aN1Mx
p1b3_bcGOJV	1.49769	-3.7172	Immune cells	B	B	bpDC	1	p1b3	Monocytes	bpDC	bpDC	p1	PBMC	Male	Primary	T2aN1Mx
p1b3_bcGXWI	7.72974	-3.54791	Immune cells	B	B	bB cells	1	p1b3	B cells naive	bB cells	bB cells	p1	PBMC	Male	Primary	T2aN1Mx
p1b3_bcGOJP	7.75046	-3.5294	Immune cells	B	B	bB cells	1	p1b3	B cells naive	bB cells	bB cells	p1	PBMC	Male	Primary	T2aN1Mx
p1b3_bcFGLF	8.12333	-3.18328	Immune cells	B	B	bB cells	1	p1b3	B cells naive	bB cells	bB cells	p1	PBMC	Male	Primary	T2aN1Mx
p1b3_bcDMKH	6.41281	-3.378	Immune cells	B	B	bB cells	1	p1b3	B cells memory	bB cells	bB cells	p1	PBMC	Male	Primary	T2aN1Mx
p3t1_bcCWKI	6.45433	-3.3187	Immune cells	B	B	tB cells	1	p3t1	B cells memory	tB cells	tB	p3	Tumor	Female	Primary	T4N0M1a
p3t1_bcENMX	7.672	-1.9276	Immune cells	B	B	tB cells	1	p3t1	B cells memory	tB cells	tB	p3	Tumor	Female	Primary	T4N0M1a
p3t1_bcFSSW	7.13662	-1.91348	Immune cells	B	B	tB cells	1	p3t1	B cells memory	tB cells	tB	p3	Tumor	Female	Primary	T4N0M1a
p3t1_bcCUDO	6.99659	-2.79378	Immune cells	B	B	tB cells	1	p3t1	B cells memory	tB cells	tB	p3	Tumor	Female	Primary	T4N0M1a
p3t1_bcFBKJ	7.99467	-2.98829	Immune cells	B	B	tB cells	1	p3t1	B cells naive	tB cells	tB	p3	Tumor	Female	Primary	T4N0M1a
p3t1_bcIJPA	6.11908	-2.26787	Immune cells	B	B	tB cells	1	p3t1	B cells memory	tB cells	tB	p3	Tumor	Female	Primary	T4N0M1a
p3t1_bcHETF	6.66856	-2.04234	Immune cells	B	B	tB cells	1	p3t1	B cells memory	tB cells	tB	p3	Tumor	Female	Primary	T4N0M1a
p3t1_bcICAZ	5.85639	-3.20144	Immune cells	B	B	tB cells	1	p3t1	B cells memory	tB cells	tB	p3	Tumor	Female	Primary	T4N0M1a
p3t1_bcHRDE	6.42713	-2.70911	Immune cells	B	B	tB cells	1	p3t1	B cells memory	tB cells	tB	p3	Tumor	Female	Primary	T4N0M1a
p3t1_bcHJJC	7.82455	-2.98406	Immune cells	B	B	tB cells	1	p3t1	B cells memory	tB cells	tB	p3	Tumor	Female	Primary	T4N0M1a
p3t1_bcGVPU	6.80923	-2.44487	Immune cells	B	B	tB cells	1	p3t1	B cells memory	tB cells	tB	p3	Tumor	Female	Primary	T4N0M1a
p3t1_bcHAMI	7.65742	-2.26716	Immune cells	B	B	tB cells	1	p3t1	B cells memory	tB cells	tB	p3	Tumor	Female	Primary	T4N0M1a
p3t1_bcIDNA	6.59069	-2.9964	Immune cells	B	B	tB cells	1	p3t1	B cells memory	tB cells	tB	p3	Tumor	Female	Primary	T4N0M1a
p3t1_bcGFVQ	7.10833	-3.10212	Immune cells	B	B	tB cells	1	p3t1	B cells memory	tB cells	tB	p3	Tumor	Female	Primary	T4N0M1a
p3t1_bcHVGZ	5.98956	-2.92319	Immune cells	B	B	tB cells	1	p3t1	B cells memory	tB cells	tB	p3	Tumor	Female	Primary	T4N0M1a
p3t1_bcGSJL	1.04749	-4.02058	Immune cells	B	B	tpDC	1	p3t1	B cells memory	tpDC	tpDC	p3	Tumor	Female	Primary	T4N0M1a
p3t1_bcFGVH	6.9118	-2.59488	Immune cells	B	B	tB cells	1	p3t1	B cells memory	tB cells	tB	p3	Tumor	Female	Primary	T4N0M1a
p3t1_bcCXAS	7.76395	-3.06579	Immune cells	B	B	tB cells	1	p3t1	B cells naive	tB cells	tB	p3	Tumor	Female	Primary	T4N0M1a
p3t1_bcFZTT	6.71416	-4.03965	Immune cells	B	B	tB cells	1	p3t1	B cells memory	tB cells	tB	p3	Tumor	Female	Primary	T4N0M1a
p3t1_bcHRHM	6.78128	-2.99778	Immune cells	B	B	tB cells	1	p3t1	B cells memory	tB cells	tB	p3	Tumor	Female	Primary	T4N0M1a
p3t1_bcDPNA	7.21937	-3.18641	Immune cells	B	B	tB cells	1	p3t1	B cells memory	tB cells	tB	p3	Tumor	Female	Primary	T4N0M1a
p3t1_bcFSNE	7.16676	-1.7405	Immune cells	B	B	tB cells	1	p3t1	B cells memory	tB cells	tB	p3	Tumor	Female	Primary	T4N0M1a
p3t1_bcGRYU	5.31658	-2.23837	Immune cells	B	B	NA	1	NA	NA	NA	NA	p3	Tumor	Female	Primary	T4N0M1a
p3t1_bcGFBL	-2.78317	-5.85574	Immune cells	B	B	tMoMacDC	1	p3t1	Dendritic cells activated	tMoMacDC	tDC3	p3	Tumor	Female	Primary	T4N0M1a
p3t1_bcCAUO	7.84004	-3.23371	Immune cells	B	B	tB cells	1	p3t1	B cells memory	tB cells	tB	p3	Tumor	Female	Primary	T4N0M1a
p3t1_bcGRWW	6.68337	-2.33119	Immune cells	B	B	tB cells	1	p3t1	B cells memory	tB cells	tB	p3	Tumor	Female	Primary	T4N0M1a
p3t1_bcCTYE	6.40792	-3.61043	Immune cells	B	B	tB cells	1	p3t1	B cells memory	tB cells	tB	p3	Tumor	Female	Primary	T4N0M1a
p3t1_bcBOHF	6.42388	-1.97636	Immune cells	B	B	tB cells	1	p3t1	B cells memory	tB cells	tB	p3	Tumor	Female	Primary	T4N0M1a
p3t1_bcBFBR	6.78634	-3.89912	Immune cells	B	B	tB cells	1	p3t1	B cells memory	tB cells	tB	p3	Tumor	Female	Primary	T4N0M1a
p3t1_bcFBRX	6.64816	-3.72979	Immune cells	B	B	tB cells	1	p3t1	B cells memory	tB cells	tB	p3	Tumor	Female	Primary	T4N0M1a
p3t1_bcACGK	6.53795	-2.54846	Immune cells	B	B	tB cells	1	p3t1	B cells memory	tB cells	tB	p3	Tumor	Female	Primary	T4N0M1a
p3t1_bcECZZ	7.21769	-2.60335	Immune cells	B	B	tB cells	1	p3t1	B cells memory	tB cells	tB	p3	Tumor	Female	Primary	T4N0M1a
p3t1_bcGHPH	6.25414	-2.53075	Immune cells	B	B	tB cells	1	p3t1	B cells memory	tB cells	tB	p3	Tumor	Female	Primary	T4N0M1a
p3t1_bcHRHX	7.33383	-2.47635	Immune cells	B	B	tB cells	1	p3t1	B cells memory	tB cells	tB	p3	Tumor	Female	Primary	T4N0M1a
p3t1_bcFTXY	7.15454	-3.66613	Immune cells	B	B	tB cells	1	p3t1	B cells memory	tB cells	tB	p3	Tumor	Female	Primary	T4N0M1a
p3t1_bcFGLR	6.03085	-2.63955	Immune cells	B	B	tB cells	1	p3t1	B cells memory	tB cells	tB	p3	Tumor	Female	Primary	T4N0M1a
p3t1_bcEZQH	6.0703	-3.28642	Immune cells	B	B	tB cells	1	p3t1	B cells memory	tB cells	tB	p3	Tumor	Female	Primary	T4N0M1a
p3t1_bcGCUD	6.78594	-3.33587	Immune cells	B	B	tB cells	1	p3t1	B cells memory	tB cells	tB	p3	Tumor	Female	Primary	T4N0M1a
p3t1_bcEAAO	6.51433	-2.52765	Immune cells	B	B	tB cells	1	p3t1	B cells memory	tB cells	tB	p3	Tumor	Female	Primary	T4N0M1a
p3t1_bcHUYC	7.13246	-2.82598	Immune cells	B	B	tB cells	1	p3t1	B cells memory	tB cells	tB	p3	Tumor	Female	Primary	T4N0M1a
p3t1_bcGJNQ	6.16789	-2.0583	Immune cells	B	B	tB cells	1	p3t1	B cells memory	tB cells	tB	p3	Tumor	Female	Primary	T4N0M1a
p3t1_bcBLZK	7.15976	-2.29467	Immune cells	B	B	tB cells	1	p3t1	B cells memory	tB cells	tB	p3	Tumor	Female	Primary	T4N0M1a
p3t1_bcGCME	6.2762	-2.6438	Immune cells	B	B	tB cells	1	p3t1	B cells memory	tB cells	tB	p3	Tumor	Female	Primary	T4N0M1a
p3t1_bcHVFF	6.67135	-2.61126	Immune cells	B	B	tB cells	1	p3t1	B cells memory	tB cells	tB	p3	Tumor	Female	Primary	T4N0M1a
p3t1_bcGEOG	6.82329	-2.97445	Immune cells	B	B	tB cells	1	p3t1	B cells memory	tB cells	tB	p3	Tumor	Female	Primary	T4N0M1a
p3t1_bcFIOA	6.03482	-3.64404	Immune cells	B	B	tB cells	1	p3t1	B cells memory	tB cells	tB	p3	Tumor	Female	Primary	T4N0M1a
p3t1_bcCLQF	6.27705	-3.36633	Immune cells	B	B	tB cells	1	p3t1	B cells memory	tB cells	tB	p3	Tumor	Female	Primary	T4N0M1a
p3t1_bcEWOG	7.08967	-2.72881	Immune cells	B	B	tB cells	1	p3t1	B cells memory	tB cells	tB	p3	Tumor	Female	Primary	T4N0M1a
p3t1_bcFQOE	5.75681	-2.64861	Immune cells	B	B	tB cells	1	p3t1	B cells memory	tB cells	tB	p3	Tumor	Female	Primary	T4N0M1a
p3t1_bcDEHD	7.16363	-2.6542	Immune cells	B	B	tB cells	1	p3t1	B cells memory	tB cells	tB	p3	Tumor	Female	Primary	T4N0M1a
p3t1_bcGVEV	7.57332	-2.66983	Immune cells	B	B	tB cells	1	p3t1	B cells memory	tB cells	tB	p3	Tumor	Female	Primary	T4N0M1a
p3t1_bcBAWA	6.38954	-2.47697	Immune cells	B	B	tB cells	1	p3t1	B cells memory	tB cells	tB	p3	Tumor	Female	Primary	T4N0M1a
p3t1_bcGKJQ	6.99373	-3.46873	Immune cells	B	B	tB cells	1	p3t1	B cells memory	tB cells	tB	p3	Tumor	Female	Primary	T4N0M1a
p3t1_bcCMNL	6.66427	-2.40852	Immune cells	B	B	tB cells	1	p3t1	B cells memory	tB cells	tB	p3	Tumor	Female	Primary	T4N0M1a
p3t1_bcEKAU	6.16698	-2.51955	Immune cells	B	B	tB cells	1	p3t1	B cells memory	tB cells	tB	p3	Tumor	Female	Primary	T4N0M1a
p3t1_bcCPSP	7.50478	-2.67275	Immune cells	B	B	tB cells	1	p3t1	B cells memory	tB cells	tB	p3	Tumor	Female	Primary	T4N0M1a
p3t1_bcGCKS	11.1862	-6.34412	Immune cells	B	B	tB cells	1	p3t1	B cells memory	tB cells	tB	p3	Tumor	Female	Primary	T4N0M1a
p3t1_bcDHEF	6.47404	-3.24673	Immune cells	B	B	tB cells	1	p3t1	B cells memory	tB cells	tB	p3	Tumor	Female	Primary	T4N0M1a
p3t1_bcHFMJ	7.04537	-3.44163	Immune cells	B	B	tB cells	1	p3t1	B cells memory	tB cells	tB	p3	Tumor	Female	Primary	T4N0M1a
p3t1_bcHARE	7.56928	-1.9481	Immune cells	B	B	tB cells	1	p3t1	B cells memory	tB cells	tB	p3	Tumor	Female	Primary	T4N0M1a
p3t1_bcEUWD	6.42677	-3.17712	Immune cells	B	B	tB cells	1	p3t1	B cells memory	tB cells	tB	p3	Tumor	Female	Primary	T4N0M1a
p3t1_bcAFCA	6.65072	-2.96741	Immune cells	B	B	tB cells	1	p3t1	B cells memory	tB cells	tB	p3	Tumor	Female	Primary	T4N0M1a
p3t1_bcGYOM	6.97099	-2.38157	Immune cells	B	B	tB cells	1	p3t1	B cells memory	tB cells	tB	p3	Tumor	Female	Primary	T4N0M1a
p3t1_bcCATK	5.45806	-2.33848	Immune cells	B	B	tB cells	1	p3t1	B cells memory	tB cells	tB	p3	Tumor	Female	Primary	T4N0M1a
p3t1_bcFMIL	7.17073	-2.04754	Immune cells	B	B	tB cells	1	p3t1	B cells memory	tB cells	tB	p3	Tumor	Female	Primary	T4N0M1a
p3t1_bcBVPR	6.43165	-3.09084	Immune cells	B	B	tB cells	1	p3t1	B cells memory	tB cells	tB	p3	Tumor	Female	Primary	T4N0M1a
p3t1_bcDWDH	8.03067	-2.9604	Immune cells	B	B	tB cells	1	p3t1	B cells naive	tB cells	tB	p3	Tumor	Female	Primary	T4N0M1a
p3t1_bcEHWG	7.05891	-2.36295	Immune cells	B	B	tB cells	1	p3t1	B cells memory	tB cells	tB	p3	Tumor	Female	Primary	T4N0M1a
p3t1_bcCGZF	6.60969	-3.44558	Immune cells	B	B	tB cells	1	p3t1	B cells memory	tB cells	tB	p3	Tumor	Female	Primary	T4N0M1a
p3t1_bcBMMF	7.10756	-3.12276	Immune cells	B	B	tB cells	1	p3t1	B cells memory	tB cells	tB	p3	Tumor	Female	Primary	T4N0M1a
p3t1_bcAQTY	7.04002	-3.29216	Immune cells	B	B	tB cells	1	p3t1	B cells memory	tB cells	tB	p3	Tumor	Female	Primary	T4N0M1a
p3t1_bcEDUY	7.19465	-2.03146	Immune cells	B	B	tB cells	1	p3t1	B cells memory	tB cells	tB	p3	Tumor	Female	Primary	T4N0M1a
p3t1_bcHSYX	5.97795	-3.28169	Immune cells	B	B	tB cells	1	p3t1	B cells memory	tB cells	tB	p3	Tumor	Female	Primary	T4N0M1a
p3t1_bcEEBG	6.76819	-3.42279	Immune cells	B	B	tB cells	1	p3t1	B cells memory	tB cells	tB	p3	Tumor	Female	Primary	T4N0M1a
p3t1_bcBNJS	7.54686	-3.3989	Immune cells	B	B	tB cells	1	p3t1	B cells memory	tB cells	tB	p3	Tumor	Female	Primary	T4N0M1a
p3t1_bcDZWG	6.82455	-2.88447	Immune cells	B	B	tB cells	1	p3t1	B cells memory	tB cells	tB	p3	Tumor	Female	Primary	T4N0M1a
p3t1_bcDTKG	6.22086	-3.00906	Immune cells	B	B	tB cells	1	p3t1	B cells memory	tB cells	tB	p3	Tumor	Female	Primary	T4N0M1a
p3t1_bcHUTS	6.60353	-3.87098	Immune cells	B	B	tB cells	1	p3t1	B cells memory	tB cells	tB	p3	Tumor	Female	Primary	T4N0M1a
p3t1_bcHBST	7.6238	-2.52243	Immune cells	B	B	tB cells	1	p3t1	B cells memory	tB cells	tB	p3	Tumor	Female	Primary	T4N0M1a
p3t1_bcAXYW	6.83179	-3.37394	Immune cells	B	B	tB cells	1	p3t1	B cells memory	tB cells	tB	p3	Tumor	Female	Primary	T4N0M1a
p3t1_bcAUYP	6.89231	-2.14288	Immune cells	B	B	tB cells	1	p3t1	B cells memory	tB cells	tB	p3	Tumor	Female	Primary	T4N0M1a
p3t1_bcHBSE	7.51404	-1.55847	Immune cells	B	B	tB cells	1	p3t1	B cells memory	tB cells	tB	p3	Tumor	Female	Primary	T4N0M1a
p3t1_bcCBIG	6.4684	-2.63912	Immune cells	B	B	tB cells	1	p3t1	B cells memory	tB cells	tB	p3	Tumor	Female	Primary	T4N0M1a
p3t1_bcBHOH	7.25649	-1.66639	Immune cells	B	B	tB cells	1	p3t1	B cells memory	tB cells	tB	p3	Tumor	Female	Primary	T4N0M1a
p3t1_bcAHFT	7.3179	-2.60321	Immune cells	B	B	tB cells	1	p3t1	B cells memory	tB cells	tB	p3	Tumor	Female	Primary	T4N0M1a
p3t1_bcCKZK	6.80107	-3.34761	Immune cells	B	B	tB cells	1	p3t1	B cells memory	tB cells	tB	p3	Tumor	Female	Primary	T4N0M1a
p3t1_bcHKLR	7.64731	-2.92803	Immune cells	B	B	tB cells	1	p3t1	B cells memory	tB cells	tB	p3	Tumor	Female	Primary	T4N0M1a
p3t1_bcGJIR	7.76029	-2.86084	Immune cells	B	B	tB cells	1	p3t1	B cells memory	tB cells	tB	p3	Tumor	Female	Primary	T4N0M1a
p3t1_bcGHDZ	6.70259	-2.28635	Immune cells	B	B	tB cells	1	p3t1	B cells memory	tB cells	tB	p3	Tumor	Female	Primary	T4N0M1a
p3t1_bcBPCJ	6.80058	-2.26105	Immune cells	B	B	tB cells	1	p3t1	B cells memory	tB cells	tB	p3	Tumor	Female	Primary	T4N0M1a
p3t1_bcHTEM	7.72855	-2.53586	Immune cells	B	B	tB cells	1	p3t1	B cells naive	tB cells	tB	p3	Tumor	Female	Primary	T4N0M1a
p3t1_bcHJZJ	5.95717	-3.00579	Immune cells	B	B	tB cells	1	p3t1	B cells memory	tB cells	tB	p3	Tumor	Female	Primary	T4N0M1a
p3t1_bcEPRJ	7.30716	-2.58581	Immune cells	B	B	tB cells	1	p3t1	B cells memory	tB cells	tB	p3	Tumor	Female	Primary	T4N0M1a
p3t1_bcBMHM	7.29995	-2.60213	Immune cells	B	B	tB cells	1	p3t1	B cells memory	tB cells	tB	p3	Tumor	Female	Primary	T4N0M1a
p3t1_bcCSFG	6.74875	-2.60922	Immune cells	B	B	tB cells	1	p3t1	B cells memory	tB cells	tB	p3	Tumor	Female	Primary	T4N0M1a
p3t1_bcEKXE	7.3837	-2.59204	Immune cells	B	B	tB cells	1	p3t1	B cells memory	tB cells	tB	p3	Tumor	Female	Primary	T4N0M1a
p3t1_bcEDAO	7.95031	-2.98293	Immune cells	B	B	tB cells	1	p3t1	B cells naive	tB cells	tB	p3	Tumor	Female	Primary	T4N0M1a
p3t1_bcGNOM	7.28667	-2.06908	Immune cells	B	B	tB cells	1	p3t1	B cells memory	tB cells	tB	p3	Tumor	Female	Primary	T4N0M1a
p3t1_bcEYFW	7.30709	-2.9936	Immune cells	B	B	tB cells	1	p3t1	B cells memory	tB cells	tB	p3	Tumor	Female	Primary	T4N0M1a
p3t1_bcFPXO	7.72567	-3.04914	Immune cells	B	B	tB cells	1	p3t1	B cells naive	tB cells	tB	p3	Tumor	Female	Primary	T4N0M1a
p3t1_bcCCDF	6.51036	-3.17062	Immune cells	B	B	tB cells	1	p3t1	B cells memory	tB cells	tB	p3	Tumor	Female	Primary	T4N0M1a
p3t1_bcHAIK	6.737	-2.94163	Immune cells	B	B	tB cells	1	p3t1	B cells memory	tB cells	tB	p3	Tumor	Female	Primary	T4N0M1a
p3t1_bcEDPT	6.01554	-2.89674	Immune cells	B	B	tB cells	1	p3t1	B cells memory	tB cells	tB	p3	Tumor	Female	Primary	T4N0M1a
p3t1_bcIALT	6.77072	-2.94806	Immune cells	B	B	tB cells	1	p3t1	B cells memory	tB cells	tB	p3	Tumor	Female	Primary	T4N0M1a
p3t1_bcDRGA	7.00631	-3.46965	Immune cells	B	B	tB cells	1	p3t1	B cells memory	tB cells	tB	p3	Tumor	Female	Primary	T4N0M1a
p3t1_bcFRVY	5.86259	-2.90089	Immune cells	B	B	tB cells	1	p3t1	B cells memory	tB cells	tB	p3	Tumor	Female	Primary	T4N0M1a
p3t1_bcGNYE	6.74478	-2.02164	Immune cells	B	B	tB cells	1	p3t1	B cells memory	tB cells	tB	p3	Tumor	Female	Primary	T4N0M1a
p3t1_bcHYWE	6.12619	-2.84917	Immune cells	B	B	tB cells	1	p3t1	B cells memory	tB cells	tB	p3	Tumor	Female	Primary	T4N0M1a
p3t1_bcHYRN	7.21246	-3.32354	Immune cells	B	B	tB cells	1	p3t1	B cells memory	tB cells	tB	p3	Tumor	Female	Primary	T4N0M1a
p3t1_bcAVIW	7.1731	-2.79859	Immune cells	B	B	NA	1	NA	NA	NA	NA	p3	Tumor	Female	Primary	T4N0M1a
p3t1_bcGWXI	6.40419	-2.58143	Immune cells	B	B	tB cells	1	p3t1	B cells memory	tB cells	tB	p3	Tumor	Female	Primary	T4N0M1a
p3t1_bcHALJ	5.56471	-2.91161	Immune cells	B	B	tB cells	1	p3t1	B cells memory	tB cells	tB	p3	Tumor	Female	Primary	T4N0M1a
p3t1_bcCQRI	7.6887	-3.26068	Immune cells	B	B	tB cells	1	p3t1	B cells memory	tB cells	tB	p3	Tumor	Female	Primary	T4N0M1a
p3t1_bcCUGG	7.98767	-3.06789	Immune cells	B	B	tB cells	1	p3t1	B cells memory	tB cells	tB	p3	Tumor	Female	Primary	T4N0M1a
p3t1_bcBESN	6.32509	-3.64417	Immune cells	B	B	tB cells	1	p3t1	B cells memory	tB cells	tB	p3	Tumor	Female	Primary	T4N0M1a
p3t1_bcETWU	6.89116	-1.99773	Immune cells	B	B	tB cells	1	p3t1	B cells memory	tB cells	tB	p3	Tumor	Female	Primary	T4N0M1a
p3t1_bcFXLK	7.18145	-2.48926	Immune cells	B	B	tB cells	1	p3t1	B cells memory	tB cells	tB	p3	Tumor	Female	Primary	T4N0M1a
p3t1_bcHTLA	5.91803	-2.55714	Immune cells	B	B	tB cells	1	p3t1	B cells memory	tB cells	tB	p3	Tumor	Female	Primary	T4N0M1a
p3t1_bcHELZ	7.53959	-1.73525	Immune cells	B	B	tB cells	1	p3t1	B cells memory	tB cells	tB	p3	Tumor	Female	Primary	T4N0M1a
p3t1_bcIJKP	5.47942	-2.76633	Immune cells	B	B	NA	1	NA	NA	NA	NA	p3	Tumor	Female	Primary	T4N0M1a
p3t1_bcGPWE	6.77883	-3.18304	Immune cells	B	B	tB cells	1	p3t1	B cells memory	tB cells	tB	p3	Tumor	Female	Primary	T4N0M1a
p3t1_bcHJJV	7.1912	-3.14994	Immune cells	B	B	tB cells	1	p3t1	B cells memory	tB cells	tB	p3	Tumor	Female	Primary	T4N0M1a
p3t1_bcAXUQ	6.83017	-3.0626	Immune cells	B	B	tB cells	1	p3t1	B cells memory	tB cells	tB	p3	Tumor	Female	Primary	T4N0M1a
p3t1_bcDJHX	7.02272	-2.34382	Immune cells	B	B	tB cells	1	p3t1	B cells memory	tB cells	tB	p3	Tumor	Female	Primary	T4N0M1a
p3t1_bcIHHX	7.36017	-3.2687	Immune cells	B	B	tB cells	1	p3t1	B cells memory	tB cells	tB	p3	Tumor	Female	Primary	T4N0M1a
p3t1_bcGSWG	6.86771	-2.93645	Immune cells	B	B	tB cells	1	p3t1	B cells memory	tB cells	tB	p3	Tumor	Female	Primary	T4N0M1a
p3t1_bcGOHY	7.61208	-2.77852	Immune cells	B	B	tB cells	1	p3t1	B cells memory	tB cells	tB	p3	Tumor	Female	Primary	T4N0M1a
p3t1_bcFOSZ	7.18908	-3.00233	Immune cells	B	B	tB cells	1	p3t1	B cells memory	tB cells	tB	p3	Tumor	Female	Primary	T4N0M1a
p3t1_bcHGCT	7.07157	-3.14334	Immune cells	B	B	tB cells	1	p3t1	B cells memory	tB cells	tB	p3	Tumor	Female	Primary	T4N0M1a
p3t1_bcFDFL	8.05658	-2.6427	Immune cells	B	B	tB cells	1	p3t1	B cells memory	tB cells	tB	p3	Tumor	Female	Primary	T4N0M1a
p3t1_bcDVIW	5.8895	-1.44486	Immune cells	B	B	NA	1	NA	NA	NA	NA	p3	Tumor	Female	Primary	T4N0M1a
p3t1_bcGZUQ	6.35835	-2.95239	Immune cells	B	B	tB cells	1	p3t1	B cells memory	tB cells	tB	p3	Tumor	Female	Primary	T4N0M1a
p3t1_bcGDSH	7.35149	-1.59937	Immune cells	B	B	tB cells	1	p3t1	B cells memory	tB cells	tB	p3	Tumor	Female	Primary	T4N0M1a
p3t1_bcDIXM	6.71383	-3.1322	Immune cells	B	B	tB cells	1	p3t1	B cells memory	tB cells	tB	p3	Tumor	Female	Primary	T4N0M1a
p3t1_bcIBWR	6.96357	-2.77025	Immune cells	B	B	tB cells	1	p3t1	B cells memory	tB cells	tB	p3	Tumor	Female	Primary	T4N0M1a
p3t1_bcHFNE	6.69129	-2.63411	Immune cells	B	B	tB cells	1	p3t1	B cells memory	tB cells	tB	p3	Tumor	Female	Primary	T4N0M1a
p3t1_bcHVFX	7.89493	-3.1126	Immune cells	B	B	tB cells	1	p3t1	B cells naive	tB cells	tB	p3	Tumor	Female	Primary	T4N0M1a
p3t1_bcBINJ	6.86908	-2.25715	Immune cells	B	B	tB cells	1	p3t1	B cells memory	tB cells	tB	p3	Tumor	Female	Primary	T4N0M1a
p3t1_bcDKVL	6.65957	-1.28807	Immune cells	B	B	tB cells	1	p3t1	B cells memory	tB cells	tB	p3	Tumor	Female	Primary	T4N0M1a
p3t1_bcCQTF	7.18705	-2.34415	Immune cells	B	B	tB cells	1	p3t1	B cells memory	tB cells	tB	p3	Tumor	Female	Primary	T4N0M1a
p3t1_bcFQFJ	7.15967	-1.93811	Immune cells	B	B	tB cells	1	p3t1	B cells memory	tB cells	tB	p3	Tumor	Female	Primary	T4N0M1a
p3t1_bcFZOZ	7.73381	-2.36047	Immune cells	B	B	tB cells	1	p3t1	B cells memory	tB cells	tB	p3	Tumor	Female	Primary	T4N0M1a
p3t1_bcAJTU	6.70042	-2.07985	Immune cells	B	B	tB cells	1	p3t1	B cells memory	tB cells	tB	p3	Tumor	Female	Primary	T4N0M1a
p3t1_bcAUAS	7.59444	-3.11401	Immune cells	B	B	tB cells	1	p3t1	B cells naive	tB cells	tB	p3	Tumor	Female	Primary	T4N0M1a
p3t1_bcHHPE	7.92598	-2.35724	Immune cells	B	B	tB cells	1	p3t1	B cells memory	tB cells	tB	p3	Tumor	Female	Primary	T4N0M1a
p3t1_bcHUOV	5.96809	-3.38115	Immune cells	B	B	tB cells	1	p3t1	B cells memory	tB cells	tB	p3	Tumor	Female	Primary	T4N0M1a
p3t1_bcCPJX	7.24086	-3.35599	Immune cells	B	B	tB cells	1	p3t1	B cells memory	tB cells	tB	p3	Tumor	Female	Primary	T4N0M1a
p3t1_bcIGAQ	6.83772	-2.80088	Immune cells	B	B	tB cells	1	p3t1	B cells memory	tB cells	tB	p3	Tumor	Female	Primary	T4N0M1a
p3t1_bcBADL	6.73714	-2.50581	Immune cells	B	B	tB cells	1	p3t1	B cells memory	tB cells	tB	p3	Tumor	Female	Primary	T4N0M1a
p3t1_bcEVFA	7.91067	-2.05943	Immune cells	B	B	tB cells	1	p3t1	B cells naive	tB cells	tB	p3	Tumor	Female	Primary	T4N0M1a
p3t1_bcGYIO	7.77796	-2.48993	Immune cells	B	B	tB cells	1	p3t1	B cells naive	tB cells	tB	p3	Tumor	Female	Primary	T4N0M1a
p3t1_bcASAC	6.11854	-2.48586	Immune cells	B	B	tB cells	1	p3t1	B cells memory	tB cells	tB	p3	Tumor	Female	Primary	T4N0M1a
p3t1_bcGVQY	6.36408	-2.14097	Immune cells	B	B	tB cells	1	p3t1	B cells memory	tB cells	tB	p3	Tumor	Female	Primary	T4N0M1a
p3t1_bcGUVO	7.90373	-2.70806	Immune cells	B	B	tB cells	1	p3t1	B cells memory	tB cells	tB	p3	Tumor	Female	Primary	T4N0M1a
p3t1_bcCXKR	7.66935	-2.64621	Immune cells	B	B	tB cells	1	p3t1	B cells memory	tB cells	tB	p3	Tumor	Female	Primary	T4N0M1a
p3t1_bcHDLX	7.2899	-2.97921	Immune cells	B	B	tB cells	1	p3t1	B cells memory	tB cells	tB	p3	Tumor	Female	Primary	T4N0M1a
p3t1_bcBDZO	6.85445	-2.85354	Immune cells	B	B	tB cells	1	p3t1	B cells memory	tB cells	tB	p3	Tumor	Female	Primary	T4N0M1a
p3t1_bcEHIN	6.34066	-2.9514	Immune cells	B	B	tB cells	1	p3t1	B cells memory	tB cells	tB	p3	Tumor	Female	Primary	T4N0M1a
p3t1_bcBAWN	6.47529	-3.28251	Immune cells	B	B	tB cells	1	p3t1	B cells memory	tB cells	tB	p3	Tumor	Female	Primary	T4N0M1a
p3t1_bcBZTJ	5.96635	-2.78267	Immune cells	B	B	NA	1	NA	NA	NA	NA	p3	Tumor	Female	Primary	T4N0M1a
p3t1_bcESDU	5.7956	-3.03822	Immune cells	B	B	NA	1	NA	NA	NA	NA	p3	Tumor	Female	Primary	T4N0M1a
p3t1_bcAEVK	6.82699	-2.04278	Immune cells	B	B	tB cells	1	p3t1	B cells memory	tB cells	tB	p3	Tumor	Female	Primary	T4N0M1a
p3t1_bcBEAR	6.96668	-3.69903	Immune cells	B	B	tB cells	1	p3t1	B cells memory	tB cells	tB	p3	Tumor	Female	Primary	T4N0M1a
p3t1_bcBDMQ	5.78996	-2.6716	Immune cells	B	B	NA	1	NA	NA	NA	NA	p3	Tumor	Female	Primary	T4N0M1a
p3t1_bcHDVO	7.63883	-2.40638	Immune cells	B	B	tB cells	1	p3t1	B cells memory	tB cells	tB	p3	Tumor	Female	Primary	T4N0M1a
p3t1_bcGWUP	7.07792	-2.68901	Immune cells	B	B	tB cells	1	p3t1	B cells memory	tB cells	tB	p3	Tumor	Female	Primary	T4N0M1a
p3t1_bcIFJS	6.63763	-3.46276	Immune cells	B	B	tB cells	1	p3t1	B cells memory	tB cells	tB	p3	Tumor	Female	Primary	T4N0M1a
p3t1_bcHJSM	6.27444	-2.17283	Immune cells	B	B	tB cells	1	p3t1	B cells memory	tB cells	tB	p3	Tumor	Female	Primary	T4N0M1a
p3t1_bcIEMI	5.34146	-2.14317	Immune cells	B	B	NA	1	NA	NA	NA	NA	p3	Tumor	Female	Primary	T4N0M1a
p3t1_bcCAFE	6.89269	-2.77747	Immune cells	B	B	tB cells	1	p3t1	B cells memory	tB cells	tB	p3	Tumor	Female	Primary	T4N0M1a
p3t1_bcHRZI	8.08365	-2.6793	Immune cells	B	B	tB cells	1	p3t1	B cells naive	tB cells	tB	p3	Tumor	Female	Primary	T4N0M1a
p3t1_bcFWQW	7.51526	-3.38623	Immune cells	B	B	tB cells	1	p3t1	B cells naive	tB cells	tB	p3	Tumor	Female	Primary	T4N0M1a
p3t1_bcHXAN	7.71911	-3.20484	Immune cells	B	B	tB cells	1	p3t1	B cells memory	tB cells	tB	p3	Tumor	Female	Primary	T4N0M1a
p3t1_bcFGIB	6.87878	-3.19371	Immune cells	B	B	tB cells	1	p3t1	B cells memory	tB cells	tB	p3	Tumor	Female	Primary	T4N0M1a
p3t1_bcBMUU	6.38308	-1.95507	Immune cells	B	B	tB cells	1	p3t1	B cells memory	tB cells	tB	p3	Tumor	Female	Primary	T4N0M1a
p3t1_bcAYZP	5.51936	-2.79405	Immune cells	B	B	tB cells	1	p3t1	B cells memory	tB cells	tB	p3	Tumor	Female	Primary	T4N0M1a
p3t1_bcGWPY	6.83526	-2.58306	Immune cells	B	B	tB cells	1	p3t1	B cells memory	tB cells	tB	p3	Tumor	Female	Primary	T4N0M1a
p3t1_bcHFNY	7.05177	-3.11955	Immune cells	B	B	tB cells	1	p3t1	B cells memory	tB cells	tB	p3	Tumor	Female	Primary	T4N0M1a
p3t1_bcHHGH	6.89416	-3.57172	Immune cells	B	B	tB cells	1	p3t1	B cells memory	tB cells	tB	p3	Tumor	Female	Primary	T4N0M1a
p3t1_bcHVVI	5.4425	-2.46083	Immune cells	B	B	NA	1	NA	NA	NA	NA	p3	Tumor	Female	Primary	T4N0M1a
p3t1_bcGUVV	7.24927	-1.41966	Immune cells	B	B	tB cells	1	p3t1	B cells memory	tB cells	tB	p3	Tumor	Female	Primary	T4N0M1a
p3t1_bcHKFM	7.78661	-2.54952	Immune cells	B	B	tB cells	1	p3t1	B cells memory	tB cells	tB	p3	Tumor	Female	Primary	T4N0M1a
p3t1_bcDFLO	7.2861	-2.49241	Immune cells	B	B	tB cells	1	p3t1	B cells memory	tB cells	tB	p3	Tumor	Female	Primary	T4N0M1a
p3t1_bcGPBV	5.75932	-2.93154	Immune cells	B	B	NA	1	NA	NA	NA	NA	p3	Tumor	Female	Primary	T4N0M1a
p3t1_bcDYFP	7.85216	-2.61542	Immune cells	B	B	tB cells	1	p3t1	B cells naive	tB cells	tB	p3	Tumor	Female	Primary	T4N0M1a
p3t1_bcDSTF	7.66471	-2.87163	Immune cells	B	B	tB cells	1	p3t1	B cells memory	tB cells	tB	p3	Tumor	Female	Primary	T4N0M1a
p3t1_bcCXFN	6.87239	-2.63625	Immune cells	B	B	tB cells	1	p3t1	B cells memory	tB cells	tB	p3	Tumor	Female	Primary	T4N0M1a
p3t1_bcEXSI	6.0147	-3.71672	Immune cells	B	B	tB cells	1	p3t1	B cells memory	tB cells	tB	p3	Tumor	Female	Primary	T4N0M1a
p3t1_bcFTHO	6.55232	-3.4811	Immune cells	B	B	tB cells	1	p3t1	B cells memory	tB cells	tB	p3	Tumor	Female	Primary	T4N0M1a
p3t1_bcHUKN	7.36403	-2.30642	Immune cells	B	B	tB cells	1	p3t1	B cells memory	tB cells	tB	p3	Tumor	Female	Primary	T4N0M1a
p3t1_bcHYNX	5.64058	-2.98401	Immune cells	B	B	tB cells	1	p3t1	B cells memory	tB cells	tB	p3	Tumor	Female	Primary	T4N0M1a
p3t1_bcHLHD	7.00305	-2.26813	Immune cells	B	B	tB cells	1	p3t1	B cells memory	tB cells	tB	p3	Tumor	Female	Primary	T4N0M1a
p3t1_bcIIJB	6.82824	-3.8454	Immune cells	B	B	tB cells	1	p3t1	B cells memory	tB cells	tB	p3	Tumor	Female	Primary	T4N0M1a
p3t1_bcHKEH	7.27395	-2.05198	Immune cells	B	B	tB cells	1	p3t1	B cells memory	tB cells	tB	p3	Tumor	Female	Primary	T4N0M1a
p3t1_bcCPYV	6.98345	-2.01391	Immune cells	B	B	tB cells	1	p3t1	B cells memory	tB cells	tB	p3	Tumor	Female	Primary	T4N0M1a
p3t1_bcBHJR	6.07183	-3.32284	Immune cells	B	B	tB cells	1	p3t1	B cells memory	tB cells	tB	p3	Tumor	Female	Primary	T4N0M1a
p3t1_bcDWAT	5.96082	-3.64509	Immune cells	B	B	tB cells	1	p3t1	B cells memory	tB cells	tB	p3	Tumor	Female	Primary	T4N0M1a
p3t1_bcCGDL	6.74734	-3.11115	Immune cells	B	B	tB cells	1	p3t1	B cells memory	tB cells	tB	p3	Tumor	Female	Primary	T4N0M1a
p3t1_bcBLOZ	6.94117	-2.86419	Immune cells	B	B	tB cells	1	p3t1	B cells memory	tB cells	tB	p3	Tumor	Female	Primary	T4N0M1a
p3t1_bcGVNX	7.47364	-3.26188	Immune cells	B	B	tB cells	1	p3t1	B cells memory	tB cells	tB	p3	Tumor	Female	Primary	T4N0M1a
p3t1_bcARYK	7.9086	-2.69466	Immune cells	B	B	tB cells	1	p3t1	B cells memory	tB cells	tB	p3	Tumor	Female	Primary	T4N0M1a
p3t1_bcBLNL	6.06653	-2.5942	Immune cells	B	B	tB cells	1	p3t1	B cells memory	tB cells	tB	p3	Tumor	Female	Primary	T4N0M1a
p3t1_bcBIRW	7.2714	-2.16483	Immune cells	B	B	tB cells	1	p3t1	B cells memory	tB cells	tB	p3	Tumor	Female	Primary	T4N0M1a
p3t1_bcFAPR	7.83601	-2.31451	Immune cells	B	B	tB cells	1	p3t1	B cells memory	tB cells	tB	p3	Tumor	Female	Primary	T4N0M1a
p3t1_bcDDQS	6.09256	-2.75128	Immune cells	B	B	tB cells	1	p3t1	B cells memory	tB cells	tB	p3	Tumor	Female	Primary	T4N0M1a
p3t1_bcFXIQ	6.1997	-2.78878	Immune cells	B	B	tB cells	1	p3t1	B cells memory	tB cells	tB	p3	Tumor	Female	Primary	T4N0M1a
p3t1_bcIBOA	6.40734	-3.20804	Immune cells	B	B	tB cells	1	p3t1	B cells memory	tB cells	tB	p3	Tumor	Female	Primary	T4N0M1a
p3t1_bcHNOK	5.99409	-3.02301	Immune cells	B	B	tB cells	1	p3t1	B cells memory	tB cells	tB	p3	Tumor	Female	Primary	T4N0M1a
p3t1_bcHVTO	6.57001	-3.02134	Immune cells	B	B	tB cells	1	p3t1	Eosinophils	tB cells	tB	p3	Tumor	Female	Primary	T4N0M1a
p3t1_bcBJAX	7.21664	-2.12474	Immune cells	B	B	tB cells	1	p3t1	B cells memory	tB cells	tB	p3	Tumor	Female	Primary	T4N0M1a
p3t1_bcFFPC	6.37922	-2.1757	Immune cells	B	B	tB cells	1	p3t1	B cells memory	tB cells	tB	p3	Tumor	Female	Primary	T4N0M1a
p3t1_bcBWHD	6.19793	-3.25028	Immune cells	B	B	tB cells	1	p3t1	B cells memory	tB cells	tB	p3	Tumor	Female	Primary	T4N0M1a
p3t1_bcCBJL	5.97522	-2.81635	Immune cells	B	B	tB cells	1	p3t1	B cells memory	tB cells	tB	p3	Tumor	Female	Primary	T4N0M1a
p3t1_bcAAJF	6.03002	-2.9919	Immune cells	B	B	tB cells	1	p3t1	B cells memory	tB cells	tB	p3	Tumor	Female	Primary	T4N0M1a
p3t1_bcGFOW	6.81626	-3.16604	Immune cells	B	B	tB cells	1	p3t1	B cells memory	tB cells	tB	p3	Tumor	Female	Primary	T4N0M1a
p3t1_bcBOVN	7.42495	-1.56271	Immune cells	B	B	tB cells	1	p3t1	B cells memory	tB cells	tB	p3	Tumor	Female	Primary	T4N0M1a
p3t1_bcFHUS	5.84445	-3.36247	Immune cells	B	B	tB cells	1	p3t1	B cells memory	tB cells	tB	p3	Tumor	Female	Primary	T4N0M1a
p3t1_bcADVP	6.3269	-2.41781	Immune cells	B	B	tB cells	1	p3t1	B cells memory	tB cells	tB	p3	Tumor	Female	Primary	T4N0M1a
p3t1_bcFZBK	7.02861	-3.20694	Immune cells	B	B	tB cells	1	p3t1	B cells memory	tB cells	tB	p3	Tumor	Female	Primary	T4N0M1a
p3t1_bcGGDR	6.71857	-3.34171	Immune cells	B	B	tB cells	1	p3t1	B cells memory	tB cells	tB	p3	Tumor	Female	Primary	T4N0M1a
p3t1_bcGOEV	6.1322	-2.76122	Immune cells	B	B	tB cells	1	p3t1	B cells memory	tB cells	tB	p3	Tumor	Female	Primary	T4N0M1a
p3t1_bcDWDF	6.11313	-3.29271	Immune cells	B	B	tB cells	1	p3t1	B cells memory	tB cells	tB	p3	Tumor	Female	Primary	T4N0M1a
p3t1_bcDTCC	7.58703	-2.73387	Immune cells	B	B	tB cells	1	p3t1	B cells memory	tB cells	tB	p3	Tumor	Female	Primary	T4N0M1a
p3t1_bcFZEY	7.82573	-2.78777	Immune cells	B	B	tB cells	1	p3t1	B cells memory	tB cells	tB	p3	Tumor	Female	Primary	T4N0M1a
p3t1_bcFZPP	7.22082	-2.89685	Immune cells	B	B	tB cells	1	p3t1	B cells memory	tB cells	tB	p3	Tumor	Female	Primary	T4N0M1a
p3t1_bcGLLS	7.3641	-3.24532	Immune cells	B	B	tB cells	1	p3t1	B cells memory	tB cells	tB	p3	Tumor	Female	Primary	T4N0M1a
p3t1_bcCYFQ	6.42916	-3.25345	Immune cells	B	B	tB cells	1	p3t1	B cells memory	tB cells	tB	p3	Tumor	Female	Primary	T4N0M1a
p3t1_bcGKGS	7.09879	-2.79187	Immune cells	B	B	tB cells	1	p3t1	B cells memory	tB cells	tB	p3	Tumor	Female	Primary	T4N0M1a
p3t1_bcBHQL	6.60412	-2.36475	Immune cells	B	B	tB cells	1	p3t1	B cells memory	tB cells	tB	p3	Tumor	Female	Primary	T4N0M1a
p3t1_bcBXJL	6.18016	-2.86894	Immune cells	B	B	tB cells	1	p3t1	B cells memory	tB cells	tB	p3	Tumor	Female	Primary	T4N0M1a
p3t1_bcBZZJ	7.61489	-2.34339	Immune cells	B	B	tB cells	1	p3t1	B cells memory	tB cells	tB	p3	Tumor	Female	Primary	T4N0M1a
p3t1_bcGRHF	7.66055	-3.12312	Immune cells	B	B	tB cells	1	p3t1	B cells naive	tB cells	tB	p3	Tumor	Female	Primary	T4N0M1a
p3t1_bcHJBN	5.79024	-2.66511	Immune cells	B	B	NA	1	NA	NA	NA	NA	p3	Tumor	Female	Primary	T4N0M1a
p3t1_bcIBYT	7.39025	-3.07476	Immune cells	B	B	tB cells	1	p3t1	B cells naive	tB cells	tB	p3	Tumor	Female	Primary	T4N0M1a
p3t1_bcEDSX	7.94676	-3.10215	Immune cells	B	B	tB cells	1	p3t1	B cells memory	tB cells	tB	p3	Tumor	Female	Primary	T4N0M1a
p3t1_bcEZNR	7.49344	-2.84199	Immune cells	B	B	tB cells	1	p3t1	B cells memory	tB cells	tB	p3	Tumor	Female	Primary	T4N0M1a
p3t1_bcDFUQ	7.17275	-2.59073	Immune cells	B	B	tB cells	1	p3t1	B cells memory	tB cells	tB	p3	Tumor	Female	Primary	T4N0M1a
p3t1_bcFDHB	6.89531	-2.86153	Immune cells	B	B	tB cells	1	p3t1	B cells memory	tB cells	tB	p3	Tumor	Female	Primary	T4N0M1a
p3t1_bcGGNQ	6.46889	-3.26929	Immune cells	B	B	tB cells	1	p3t1	B cells memory	tB cells	tB	p3	Tumor	Female	Primary	T4N0M1a
p3t1_bcBCTU	6.17379	-3.20092	Immune cells	B	B	tB cells	1	p3t1	B cells memory	tB cells	tB	p3	Tumor	Female	Primary	T4N0M1a
p3t1_bcIBOU	7.49962	-3.00385	Immune cells	B	B	tB cells	1	p3t1	B cells memory	tB cells	tB	p3	Tumor	Female	Primary	T4N0M1a
p3t1_bcHNMT	6.80305	-2.81462	Immune cells	B	B	tB cells	1	p3t1	B cells memory	tB cells	tB	p3	Tumor	Female	Primary	T4N0M1a
p3t1_bcGNKE	7.43609	-3.27988	Immune cells	B	B	tB cells	1	p3t1	B cells memory	tB cells	tB	p3	Tumor	Female	Primary	T4N0M1a
p3t1_bcAHEN	7.10634	-2.91897	Immune cells	B	B	tB cells	1	p3t1	B cells memory	tB cells	tB	p3	Tumor	Female	Primary	T4N0M1a
p3t1_bcIIOR	7.17791	-3.28477	Immune cells	B	B	tB cells	1	p3t1	B cells memory	tB cells	tB	p3	Tumor	Female	Primary	T4N0M1a
p3t1_bcGFHW	6.75419	-3.77796	Immune cells	B	B	tB cells	1	p3t1	B cells memory	tB cells	tB	p3	Tumor	Female	Primary	T4N0M1a
p3t1_bcHSKW	7.92484	-2.75572	Immune cells	B	B	tB cells	1	p3t1	Eosinophils	tB cells	tB	p3	Tumor	Female	Primary	T4N0M1a
p3t1_bcCPAW	7.82163	-2.33908	Immune cells	B	B	tB cells	1	p3t1	B cells naive	tB cells	tB	p3	Tumor	Female	Primary	T4N0M1a
p3t1_bcGLKY	7.13731	-2.93605	Immune cells	B	B	tB cells	1	p3t1	B cells memory	tB cells	tB	p3	Tumor	Female	Primary	T4N0M1a
p3t1_bcBVLM	5.31928	-2.26086	Immune cells	B	B	NA	1	NA	NA	NA	NA	p3	Tumor	Female	Primary	T4N0M1a
p3t1_bcIICW	7.15856	-1.80703	Immune cells	B	B	tB cells	1	p3t1	B cells memory	tB cells	tB	p3	Tumor	Female	Primary	T4N0M1a
p3t1_bcCNKD	7.82143	-3.24887	Immune cells	B	B	tB cells	1	p3t1	B cells naive	tB cells	tB	p3	Tumor	Female	Primary	T4N0M1a
p3t1_bcGVRR	6.86823	-3.98429	Immune cells	B	B	tB cells	1	p3t1	B cells memory	tB cells	tB	p3	Tumor	Female	Primary	T4N0M1a
p3t1_bcFOQQ	7.97408	-3.02148	Immune cells	B	B	tB cells	1	p3t1	B cells naive	tB cells	tB	p3	Tumor	Female	Primary	T4N0M1a
p3t1_bcBKEY	6.63575	-2.98652	Immune cells	B	B	tB cells	1	p3t1	B cells memory	tB cells	tB	p3	Tumor	Female	Primary	T4N0M1a
p3t1_bcEGRO	6.94951	-3.67131	Immune cells	B	B	tB cells	1	p3t1	B cells memory	tB cells	tB	p3	Tumor	Female	Primary	T4N0M1a
p3t1_bcGVKE	6.71297	-2.57963	Immune cells	B	B	tB cells	1	p3t1	B cells memory	tB cells	tB	p3	Tumor	Female	Primary	T4N0M1a
p3t1_bcICBW	5.76845	-3.14401	Immune cells	B	B	tB cells	1	p3t1	B cells memory	tB cells	tB	p3	Tumor	Female	Primary	T4N0M1a
p3t1_bcFMDU	7.14699	-2.61895	Immune cells	B	B	tB cells	1	p3t1	B cells memory	tB cells	tB	p3	Tumor	Female	Primary	T4N0M1a
p3t1_bcHMTZ	6.3309	-3.10158	Immune cells	B	B	tB cells	1	p3t1	B cells memory	tB cells	tB	p3	Tumor	Female	Primary	T4N0M1a
p3t1_bcCFGO	6.87252	-2.51598	Immune cells	B	B	tB cells	1	p3t1	B cells memory	tB cells	tB	p3	Tumor	Female	Primary	T4N0M1a
p3t1_bcBSOW	6.39393	-3.16241	Immune cells	B	B	tB cells	1	p3t1	B cells memory	tB cells	tB	p3	Tumor	Female	Primary	T4N0M1a
p3t1_bcCXIV	6.75319	-2.88728	Immune cells	B	B	tB cells	1	p3t1	B cells memory	tB cells	tB	p3	Tumor	Female	Primary	T4N0M1a
p3t1_bcECCL	7.42199	-1.94923	Immune cells	B	B	tB cells	1	p3t1	B cells memory	tB cells	tB	p3	Tumor	Female	Primary	T4N0M1a
p3t1_bcDTYF	6.76208	-2.80275	Immune cells	B	B	tB cells	1	p3t1	B cells memory	tB cells	tB	p3	Tumor	Female	Primary	T4N0M1a
p3t1_bcGNDQ	6.62323	-3.30208	Immune cells	B	B	tB cells	1	p3t1	B cells memory	tB cells	tB	p3	Tumor	Female	Primary	T4N0M1a
p3t1_bcGHOZ	-1.49528	-6.07623	Immune cells	B	B	tMoMacDC	1	p3t1	T cells CD4 memory activated	tMoMacDC	tDC1	p3	Tumor	Female	Primary	T4N0M1a
p3t1_bcHJUV	6.77305	-3.46905	Immune cells	B	B	tB cells	1	p3t1	B cells memory	tB cells	tB	p3	Tumor	Female	Primary	T4N0M1a
p3t1_bcFOTC	6.3693	-3.0774	Immune cells	B	B	tB cells	1	p3t1	B cells memory	tB cells	tB	p3	Tumor	Female	Primary	T4N0M1a
p3t1_bcHPVN	7.28221	-2.64425	Immune cells	B	B	tB cells	1	p3t1	B cells memory	tB cells	tB	p3	Tumor	Female	Primary	T4N0M1a
p3t1_bcGWEZ	7.03404	-2.87455	Immune cells	B	B	tB cells	1	p3t1	B cells memory	tB cells	tB	p3	Tumor	Female	Primary	T4N0M1a
p3t1_bcFXMO	6.74557	-3.04243	Immune cells	B	B	tB cells	1	p3t1	B cells memory	tB cells	tB	p3	Tumor	Female	Primary	T4N0M1a
p3t1_bcAUHL	7.16248	-2.40577	Immune cells	B	B	tB cells	1	p3t1	B cells memory	tB cells	tB	p3	Tumor	Female	Primary	T4N0M1a
p3t1_bcGQHJ	6.32113	-2.98955	Immune cells	B	B	tB cells	1	p3t1	B cells memory	tB cells	tB	p3	Tumor	Female	Primary	T4N0M1a
p3t1_bcBMAG	7.49479	-1.52297	Immune cells	B	B	tB cells	1	p3t1	B cells memory	tB cells	tB	p3	Tumor	Female	Primary	T4N0M1a
p3t1_bcHBZF	6.63653	-2.61422	Immune cells	B	B	tB cells	1	p3t1	B cells memory	tB cells	tB	p3	Tumor	Female	Primary	T4N0M1a
p3t1_bcFPVC	5.99988	-2.92076	Immune cells	B	B	tB cells	1	p3t1	B cells memory	tB cells	tB	p3	Tumor	Female	Primary	T4N0M1a
p3t1_bcHIJB	5.74425	-2.79573	Immune cells	B	B	tB cells	1	p3t1	B cells memory	tB cells	tB	p3	Tumor	Female	Primary	T4N0M1a
p3t1_bcHCCU	6.25051	-3.51329	Immune cells	B	B	tB cells	1	p3t1	B cells memory	tB cells	tB	p3	Tumor	Female	Primary	T4N0M1a
p3t1_bcCEQE	7.43824	-2.68158	Immune cells	B	B	tB cells	1	p3t1	B cells memory	tB cells	tB	p3	Tumor	Female	Primary	T4N0M1a
p3t1_bcIGAG	6.17359	-2.61062	Immune cells	B	B	tB cells	1	p3t1	B cells memory	tB cells	tB	p3	Tumor	Female	Primary	T4N0M1a
p3t1_bcBBCP	7.15882	-3.10693	Immune cells	B	B	tB cells	1	p3t1	B cells memory	tB cells	tB	p3	Tumor	Female	Primary	T4N0M1a
p3t1_bcHTBW	7.33117	-1.90233	Immune cells	B	B	tB cells	1	p3t1	B cells memory	tB cells	tB	p3	Tumor	Female	Primary	T4N0M1a
p3t1_bcEMMM	6.01611	-3.02467	Immune cells	B	B	NA	1	NA	NA	NA	NA	p3	Tumor	Female	Primary	T4N0M1a
p3t1_bcAOPL	6.21093	-2.52374	Immune cells	B	B	tB cells	1	p3t1	B cells memory	tB cells	tB	p3	Tumor	Female	Primary	T4N0M1a
p3t1_bcCHQJ	6.24507	-3.5178	Immune cells	B	B	tB cells	1	p3t1	B cells memory	tB cells	tB	p3	Tumor	Female	Primary	T4N0M1a
p3t1_bcENJW	7.05502	-2.18954	Immune cells	B	B	tB cells	1	p3t1	B cells memory	tB cells	tB	p3	Tumor	Female	Primary	T4N0M1a
p3t1_bcHAWG	7.72418	-2.51943	Immune cells	B	B	tB cells	1	p3t1	B cells memory	tB cells	tB	p3	Tumor	Female	Primary	T4N0M1a
p3t1_bcFAAZ	6.48097	-3.1256	Immune cells	B	B	tB cells	1	p3t1	B cells memory	tB cells	tB	p3	Tumor	Female	Primary	T4N0M1a
p3t1_bcGUPU	8.19084	-2.76421	Immune cells	B	B	tB cells	1	p3t1	B cells naive	tB cells	tB	p3	Tumor	Female	Primary	T4N0M1a
p3t1_bcGBUN	6.73302	-2.09634	Immune cells	B	B	tB cells	1	p3t1	B cells memory	tB cells	tB	p3	Tumor	Female	Primary	T4N0M1a
p3t1_bcHQSK	5.49615	-2.76323	Immune cells	B	B	NA	1	NA	NA	NA	NA	p3	Tumor	Female	Primary	T4N0M1a
p3t1_bcEEWS	6.86097	-3.89272	Immune cells	B	B	tB cells	1	p3t1	B cells memory	tB cells	tB	p3	Tumor	Female	Primary	T4N0M1a
p3t1_bcBOTX	7.29925	-3.1812	Immune cells	B	B	tB cells	1	p3t1	B cells naive	tB cells	tB	p3	Tumor	Female	Primary	T4N0M1a
p3t1_bcFGVE	6.70805	-2.56401	Immune cells	B	B	tB cells	1	p3t1	B cells memory	tB cells	tB	p3	Tumor	Female	Primary	T4N0M1a
p3t1_bcBCAD	7.75238	-2.93579	Immune cells	B	B	tB cells	1	p3t1	B cells naive	tB cells	tB	p3	Tumor	Female	Primary	T4N0M1a
p3t1_bcCSJK	6.83826	-3.04261	Immune cells	B	B	tB cells	1	p3t1	B cells memory	tB cells	tB	p3	Tumor	Female	Primary	T4N0M1a
p3t1_bcBMHP	6.89202	-3.70317	Immune cells	B	B	tB cells	1	p3t1	B cells memory	tB cells	tB	p3	Tumor	Female	Primary	T4N0M1a
p3t1_bcHLAU	6.16842	-2.58656	Immune cells	B	B	tB cells	1	p3t1	B cells memory	tB cells	tB	p3	Tumor	Female	Primary	T4N0M1a
p3t1_bcAOHQ	6.68329	-2.85047	Immune cells	B	B	tB cells	1	p3t1	B cells memory	tB cells	tB	p3	Tumor	Female	Primary	T4N0M1a
p3t1_bcFVLZ	7.76291	-2.30993	Immune cells	B	B	tB cells	1	p3t1	B cells memory	tB cells	tB	p3	Tumor	Female	Primary	T4N0M1a
p3t1_bcFMOB	7.0307	-1.98164	Immune cells	B	B	tB cells	1	p3t1	B cells memory	tB cells	tB	p3	Tumor	Female	Primary	T4N0M1a
p3t1_bcCIQH	7.00619	-2.63225	Immune cells	B	B	tB cells	1	p3t1	B cells memory	tB cells	tB	p3	Tumor	Female	Primary	T4N0M1a
p3t1_bcDMER	6.46059	-2.94293	Immune cells	B	B	tB cells	1	p3t1	B cells memory	tB cells	tB	p3	Tumor	Female	Primary	T4N0M1a
p3t1_bcAOTK	1.90899	4.74544	Immune cells	B	B	NA	1	NA	NA	NA	NA	p3	Tumor	Female	Primary	T4N0M1a
p3t1_bcGBBN	7.96244	-2.44378	Immune cells	B	B	tB cells	1	p3t1	B cells naive	tB cells	tB	p3	Tumor	Female	Primary	T4N0M1a
p3t1_bcFUAR	6.4841	-1.69411	Immune cells	B	B	NA	1	NA	NA	NA	NA	p3	Tumor	Female	Primary	T4N0M1a
p3t1_bcCPAF	8.193	-2.95081	Immune cells	B	B	tB cells	1	p3t1	B cells memory	tB cells	tB	p3	Tumor	Female	Primary	T4N0M1a
p3t1_bcHQJS	7.21621	-1.55824	Immune cells	B	B	tB cells	1	p3t1	B cells memory	tB cells	tB	p3	Tumor	Female	Primary	T4N0M1a
p3t1_bcDDFX	7.699	-3.0566	Immune cells	B	B	tB cells	1	p3t1	B cells memory	tB cells	tB	p3	Tumor	Female	Primary	T4N0M1a
p3t1_bcBXCW	6.0748	-3.29302	Immune cells	B	B	tB cells	1	p3t1	B cells memory	tB cells	tB	p3	Tumor	Female	Primary	T4N0M1a
p3t1_bcHVBY	7.54784	-2.47599	Immune cells	B	B	tB cells	1	p3t1	B cells memory	tB cells	tB	p3	Tumor	Female	Primary	T4N0M1a
p3t1_bcCPZB	6.88269	-1.68724	Immune cells	B	B	tB cells	1	p3t1	B cells memory	tB cells	tB	p3	Tumor	Female	Primary	T4N0M1a
p3t1_bcFLHT	6.66124	-2.97548	Immune cells	B	B	tB cells	1	p3t1	B cells memory	tB cells	tB	p3	Tumor	Female	Primary	T4N0M1a
p3t1_bcHMXG	6.58982	-2.56962	Immune cells	B	B	tB cells	1	p3t1	B cells memory	tB cells	tB	p3	Tumor	Female	Primary	T4N0M1a
p3t1_bcEOHV	7.91844	-2.83824	Immune cells	B	B	tB cells	1	p3t1	B cells naive	tB cells	tB	p3	Tumor	Female	Primary	T4N0M1a
p3t1_bcHAJH	6.76254	-2.99279	Immune cells	B	B	tB cells	1	p3t1	B cells memory	tB cells	tB	p3	Tumor	Female	Primary	T4N0M1a
p3t1_bcAUTI	5.74519	-2.87992	Immune cells	B	B	tB cells	1	p3t1	B cells memory	tB cells	tB	p3	Tumor	Female	Primary	T4N0M1a
p3t1_bcAHPX	6.91039	-2.00908	Immune cells	B	B	tB cells	1	p3t1	B cells memory	tB cells	tB	p3	Tumor	Female	Primary	T4N0M1a
p3t1_bcHVDQ	6.888	-2.81752	Immune cells	B	B	tB cells	1	p3t1	B cells memory	tB cells	tB	p3	Tumor	Female	Primary	T4N0M1a
p3t1_bcCGXW	7.24087	-2.31254	Immune cells	B	B	tB cells	1	p3t1	B cells memory	tB cells	tB	p3	Tumor	Female	Primary	T4N0M1a
p3t1_bcIIOA	7.57555	-2.55886	Immune cells	B	B	tB cells	1	p3t1	B cells memory	tB cells	tB	p3	Tumor	Female	Primary	T4N0M1a
p3t1_bcDGOB	8.14959	-3.02243	Immune cells	B	B	tB cells	1	p3t1	B cells memory	tB cells	tB	p3	Tumor	Female	Primary	T4N0M1a
p3t1_bcEVFH	6.71619	-3.23964	Immune cells	B	B	tB cells	1	p3t1	B cells memory	tB cells	tB	p3	Tumor	Female	Primary	T4N0M1a
p3t1_bcBCQK	6.68177	-3.01146	Immune cells	B	B	tB cells	1	p3t1	B cells memory	tB cells	tB	p3	Tumor	Female	Primary	T4N0M1a
p3t1_bcHMFI	6.93243	-3.74101	Immune cells	B	B	tB cells	1	p3t1	B cells memory	tB cells	tB	p3	Tumor	Female	Primary	T4N0M1a
p3t1_bcELQH	8.07649	-2.6742	Immune cells	B	B	tB cells	1	p3t1	B cells memory	tB cells	tB	p3	Tumor	Female	Primary	T4N0M1a
p3t1_bcARMD	7.90938	-2.58529	Immune cells	B	B	tB cells	1	p3t1	B cells memory	tB cells	tB	p3	Tumor	Female	Primary	T4N0M1a
p3t1_bcAJSB	6.78343	-3.2613	Immune cells	B	B	tB cells	1	p3t1	B cells memory	tB cells	tB	p3	Tumor	Female	Primary	T4N0M1a
p3t1_bcGNHB	7.32458	-1.95156	Immune cells	B	B	tB cells	1	p3t1	B cells memory	tB cells	tB	p3	Tumor	Female	Primary	T4N0M1a
p3t1_bcCYDT	7.12187	-2.75206	Immune cells	B	B	tB cells	1	p3t1	B cells memory	tB cells	tB	p3	Tumor	Female	Primary	T4N0M1a
p3t1_bcGLCK	5.75902	-2.96895	Immune cells	B	B	tB cells	1	p3t1	B cells memory	tB cells	tB	p3	Tumor	Female	Primary	T4N0M1a
p3t1_bcHXOF	7.40063	-2.67383	Immune cells	B	B	tB cells	1	p3t1	B cells memory	tB cells	tB	p3	Tumor	Female	Primary	T4N0M1a
p3t1_bcIEVE	6.59454	-1.87884	Immune cells	B	B	tB cells	1	p3t1	B cells memory	tB cells	tB	p3	Tumor	Female	Primary	T4N0M1a
p3t1_bcETBB	7.00826	-1.90599	Immune cells	B	B	tB cells	1	p3t1	B cells memory	tB cells	tB	p3	Tumor	Female	Primary	T4N0M1a
p3t1_bcBQAL	7.98076	-2.97418	Immune cells	B	B	tB cells	1	p3t1	B cells naive	tB cells	tB	p3	Tumor	Female	Primary	T4N0M1a
p3t1_bcFZAD	7.4827	-2.11538	Immune cells	B	B	tB cells	1	p3t1	B cells memory	tB cells	tB	p3	Tumor	Female	Primary	T4N0M1a
p3t1_bcGXYO	6.13955	-2.20581	Immune cells	B	B	tB cells	1	p3t1	B cells memory	tB cells	tB	p3	Tumor	Female	Primary	T4N0M1a
p3t1_bcBPMT	7.25082	-2.0059	Immune cells	B	B	tB cells	1	p3t1	B cells memory	tB cells	tB	p3	Tumor	Female	Primary	T4N0M1a
p3t1_bcDYUP	6.99009	-2.59991	Immune cells	B	B	tB cells	1	p3t1	B cells memory	tB cells	tB	p3	Tumor	Female	Primary	T4N0M1a
p3t1_bcCFMX	6.79283	-2.53935	Immune cells	B	B	tB cells	1	p3t1	B cells memory	tB cells	tB	p3	Tumor	Female	Primary	T4N0M1a
p3t1_bcDDBD	6.60355	-2.94411	Immune cells	B	B	tB cells	1	p3t1	B cells memory	tB cells	tB	p3	Tumor	Female	Primary	T4N0M1a
p3t1_bcAOTT	7.57461	-3.09015	Immune cells	B	B	tB cells	1	p3t1	B cells memory	tB cells	tB	p3	Tumor	Female	Primary	T4N0M1a
p3t1_bcAUDO	7.59103	-2.29003	Immune cells	B	B	tB cells	1	p3t1	B cells memory	tB cells	tB	p3	Tumor	Female	Primary	T4N0M1a
p3t1_bcHEHU	6.99429	-3.32493	Immune cells	B	B	tB cells	1	p3t1	B cells memory	tB cells	tB	p3	Tumor	Female	Primary	T4N0M1a
p3t1_bcBRCO	7.57852	-2.3786	Immune cells	B	B	tB cells	1	p3t1	B cells naive	tB cells	tB	p3	Tumor	Female	Primary	T4N0M1a
p3t1_bcAPFC	5.68441	-3.31793	Immune cells	B	B	tB cells	1	p3t1	B cells memory	tB cells	tB	p3	Tumor	Female	Primary	T4N0M1a
p3t1_bcECAV	7.1025	-3.11028	Immune cells	B	B	tB cells	1	p3t1	B cells memory	tB cells	tB	p3	Tumor	Female	Primary	T4N0M1a
p3t1_bcEION	6.70817	-2.94507	Immune cells	B	B	tB cells	1	p3t1	B cells memory	tB cells	tB	p3	Tumor	Female	Primary	T4N0M1a
p3t1_bcGTAX	5.88924	-3.12307	Immune cells	B	B	tB cells	1	p3t1	B cells memory	tB cells	tB	p3	Tumor	Female	Primary	T4N0M1a
p3t1_bcCQDB	6.96558	-2.49119	Immune cells	B	B	tB cells	1	p3t1	B cells memory	tB cells	tB	p3	Tumor	Female	Primary	T4N0M1a
p3t1_bcDTQC	6.10979	-2.57453	Immune cells	B	B	tB cells	1	p3t1	B cells memory	tB cells	tB	p3	Tumor	Female	Primary	T4N0M1a
p3t1_bcEOKJ	5.87219	-2.87898	Immune cells	B	B	tB cells	1	p3t1	B cells memory	tB cells	tB	p3	Tumor	Female	Primary	T4N0M1a
p3t1_bcBYCS	6.4222	-2.363	Immune cells	B	B	tB cells	1	p3t1	B cells memory	tB cells	tB	p3	Tumor	Female	Primary	T4N0M1a
p3t1_bcGZET	7.48872	-2.03077	Immune cells	B	B	tB cells	1	p3t1	B cells memory	tB cells	tB	p3	Tumor	Female	Primary	T4N0M1a
p3t1_bcCCVS	7.49029	-1.708	Immune cells	B	B	tB cells	1	p3t1	B cells memory	tB cells	tB	p3	Tumor	Female	Primary	T4N0M1a
p3t1_bcFOEH	7.00229	-3.27333	Immune cells	B	B	tB cells	1	p3t1	B cells memory	tB cells	tB	p3	Tumor	Female	Primary	T4N0M1a
p3t1_bcIDDB	6.92449	-2.65612	Immune cells	B	B	tB cells	1	p3t1	B cells memory	tB cells	tB	p3	Tumor	Female	Primary	T4N0M1a
p3t1_bcEMDG	6.10377	-2.92861	Immune cells	B	B	tB cells	1	p3t1	T cells CD4 memory resting	tB cells	tB	p3	Tumor	Female	Primary	T4N0M1a
p3t1_bcHRNF	7.01888	-2.32125	Immune cells	B	B	tB cells	1	p3t1	B cells memory	tB cells	tB	p3	Tumor	Female	Primary	T4N0M1a
p3t1_bcCHVN	6.73615	-3.0062	Immune cells	B	B	tB cells	1	p3t1	B cells memory	tB cells	tB	p3	Tumor	Female	Primary	T4N0M1a
p3t1_bcHWVH	7.24296	-3.3682	Immune cells	B	B	tB cells	1	p3t1	B cells memory	tB cells	tB	p3	Tumor	Female	Primary	T4N0M1a
p3t1_bcGBBR	7.07765	-1.8121	Immune cells	B	B	tB cells	1	p3t1	B cells memory	tB cells	tB	p3	Tumor	Female	Primary	T4N0M1a
p3t1_bcDNKV	7.49349	-2.55555	Immune cells	B	B	tB cells	1	p3t1	B cells naive	tB cells	tB	p3	Tumor	Female	Primary	T4N0M1a
p3t1_bcGFTO	6.74811	-2.5109	Immune cells	B	B	tB cells	1	p3t1	B cells memory	tB cells	tB	p3	Tumor	Female	Primary	T4N0M1a
p3t1_bcFZTJ	6.77255	-2.06557	Immune cells	B	B	tB cells	1	p3t1	B cells memory	tB cells	tB	p3	Tumor	Female	Primary	T4N0M1a
p3t1_bcGRUT	6.88634	-2.93232	Immune cells	B	B	tB cells	1	p3t1	B cells memory	tB cells	tB	p3	Tumor	Female	Primary	T4N0M1a
p3t1_bcHFLM	7.91187	-3.04182	Immune cells	B	B	tB cells	1	p3t1	B cells naive	tB cells	tB	p3	Tumor	Female	Primary	T4N0M1a
p3t1_bcESDI	6.4606	-2.24545	Immune cells	B	B	tB cells	1	p3t1	B cells memory	tB cells	tB	p3	Tumor	Female	Primary	T4N0M1a
p3t1_bcFRWO	6.61288	-2.48674	Immune cells	B	B	tB cells	1	p3t1	B cells memory	tB cells	tB	p3	Tumor	Female	Primary	T4N0M1a
p3t1_bcHDPL	7.92323	-2.63997	Immune cells	B	B	tB cells	1	p3t1	B cells memory	tB cells	tB	p3	Tumor	Female	Primary	T4N0M1a
p3t1_bcCDCB	6.66665	-3.03587	Immune cells	B	B	tB cells	1	p3t1	B cells memory	tB cells	tB	p3	Tumor	Female	Primary	T4N0M1a
p3t1_bcBJUJ	6.63185	-3.85589	Immune cells	B	B	tB cells	1	p3t1	B cells memory	tB cells	tB	p3	Tumor	Female	Primary	T4N0M1a
p3t1_bcALIC	5.93782	-3.25233	Immune cells	B	B	tB cells	1	p3t1	B cells memory	tB cells	tB	p3	Tumor	Female	Primary	T4N0M1a
p3t1_bcACIR	0.679622	2.46202	Immune cells	B	B	NA	1	NA	NA	NA	NA	p3	Tumor	Female	Primary	T4N0M1a
p3t1_bcHGDF	6.77136	-3.58557	Immune cells	B	B	tB cells	1	p3t1	B cells memory	tB cells	tB	p3	Tumor	Female	Primary	T4N0M1a
p3t1_bcBTBA	6.95972	-1.75769	Immune cells	B	B	tB cells	1	p3t1	B cells memory	tB cells	tB	p3	Tumor	Female	Primary	T4N0M1a
p3t1_bcHUZK	7.09709	-2.75491	Immune cells	B	B	tB cells	1	p3t1	B cells memory	tB cells	tB	p3	Tumor	Female	Primary	T4N0M1a
p3t1_bcEKOD	5.93306	-2.18125	Immune cells	B	B	tB cells	1	p3t1	B cells memory	tB cells	tB	p3	Tumor	Female	Primary	T4N0M1a
p3t1_bcDDHW	6.82327	-3.62573	Immune cells	B	B	tB cells	1	p3t1	B cells memory	tB cells	tB	p3	Tumor	Female	Primary	T4N0M1a
p3t1_bcCUSO	6.27093	-3.17796	Immune cells	B	B	tB cells	1	p3t1	B cells memory	tB cells	tB	p3	Tumor	Female	Primary	T4N0M1a
p3t1_bcBQNC	7.73087	-2.71584	Immune cells	B	B	tB cells	1	p3t1	B cells memory	tB cells	tB	p3	Tumor	Female	Primary	T4N0M1a
p3t1_bcHPFN	7.37876	-2.31547	Immune cells	B	B	tB cells	1	p3t1	B cells memory	tB cells	tB	p3	Tumor	Female	Primary	T4N0M1a
p3t1_bcHNUE	7.66659	-2.52734	Immune cells	B	B	tB cells	1	p3t1	B cells memory	tB cells	tB	p3	Tumor	Female	Primary	T4N0M1a
p3t1_bcCPFW	7.22986	-2.08151	Immune cells	B	B	tB cells	1	p3t1	B cells memory	tB cells	tB	p3	Tumor	Female	Primary	T4N0M1a
p3t1_bcGNLC	6.56163	-3.12226	Immune cells	B	B	NA	1	NA	NA	NA	NA	p3	Tumor	Female	Primary	T4N0M1a
p3t1_bcDVZI	7.17339	-3.25658	Immune cells	B	B	tB cells	1	p3t1	B cells memory	tB cells	tB	p3	Tumor	Female	Primary	T4N0M1a
p3t1_bcEKGR	6.92479	-3.17251	Immune cells	B	B	tB cells	1	p3t1	B cells memory	tB cells	tB	p3	Tumor	Female	Primary	T4N0M1a
p3t1_bcHYOM	7.9616	-3.31093	Immune cells	B	B	tB cells	1	p3t1	B cells memory	tB cells	tB	p3	Tumor	Female	Primary	T4N0M1a
p3t1_bcDFVJ	6.21291	-3.03437	Immune cells	B	B	tB cells	1	p3t1	B cells memory	tB cells	tB	p3	Tumor	Female	Primary	T4N0M1a
p3t1_bcBCDJ	5.87513	-3.18021	Immune cells	B	B	tB cells	1	p3t1	B cells memory	tB cells	tB	p3	Tumor	Female	Primary	T4N0M1a
p3t1_bcATDN	7.52581	-2.71933	Immune cells	B	B	tB cells	1	p3t1	B cells memory	tB cells	tB	p3	Tumor	Female	Primary	T4N0M1a
p3t1_bcESJT	5.68768	-2.98009	Immune cells	B	B	tB cells	1	p3t1	B cells memory	tB cells	tB	p3	Tumor	Female	Primary	T4N0M1a
p3t1_bcDLOE	7.75512	-1.99236	Immune cells	B	B	tB cells	1	p3t1	B cells naive	tB cells	tB	p3	Tumor	Female	Primary	T4N0M1a
p3t1_bcFCKP	7.0601	-1.73642	Immune cells	B	B	tB cells	1	p3t1	B cells memory	tB cells	tB	p3	Tumor	Female	Primary	T4N0M1a
p3t1_bcDEON	6.33924	-3.02469	Immune cells	B	B	tB cells	1	p3t1	B cells memory	tB cells	tB	p3	Tumor	Female	Primary	T4N0M1a
p3t1_bcFVAC	7.88114	-2.66138	Immune cells	B	B	tB cells	1	p3t1	B cells memory	tB cells	tB	p3	Tumor	Female	Primary	T4N0M1a
p3t1_bcDKOY	6.30085	-3.32898	Immune cells	B	B	tB cells	1	p3t1	B cells memory	tB cells	tB	p3	Tumor	Female	Primary	T4N0M1a
p3t1_bcFTJX	6.55482	-2.34372	Immune cells	B	B	tB cells	1	p3t1	B cells memory	tB cells	tB	p3	Tumor	Female	Primary	T4N0M1a
p3t1_bcGCWW	5.74977	-3.11492	Immune cells	B	B	tB cells	1	p3t1	B cells memory	tB cells	tB	p3	Tumor	Female	Primary	T4N0M1a
p3t1_bcGJUO	7.30896	-2.82858	Immune cells	B	B	tB cells	1	p3t1	B cells memory	tB cells	tB	p3	Tumor	Female	Primary	T4N0M1a
p3t1_bcIJDV	6.78659	-1.98123	Immune cells	B	B	tB cells	1	p3t1	B cells memory	tB cells	tB	p3	Tumor	Female	Primary	T4N0M1a
p3t1_bcGIZL	6.19024	-3.25458	Immune cells	B	B	tB cells	1	p3t1	B cells memory	tB cells	tB	p3	Tumor	Female	Primary	T4N0M1a
p3t1_bcGOCW	6.56751	-1.82941	Immune cells	B	B	tB cells	1	p3t1	B cells memory	tB cells	tB	p3	Tumor	Female	Primary	T4N0M1a
p3t1_bcGLEX	7.26378	-1.58493	Immune cells	B	B	tB cells	1	p3t1	B cells memory	tB cells	tB	p3	Tumor	Female	Primary	T4N0M1a
p3t1_bcHNOW	7.02193	-2.80924	Immune cells	B	B	tB cells	1	p3t1	B cells memory	tB cells	tB	p3	Tumor	Female	Primary	T4N0M1a
p3t1_bcDEFW	6.96123	-2.3585	Immune cells	B	B	tB cells	1	p3t1	B cells memory	tB cells	tB	p3	Tumor	Female	Primary	T4N0M1a
p3t1_bcGSSF	6.0178	-3.25828	Immune cells	B	B	tB cells	1	p3t1	B cells memory	tB cells	tB	p3	Tumor	Female	Primary	T4N0M1a
p3t1_bcFEVW	7.39662	-2.18376	Immune cells	B	B	tB cells	1	p3t1	B cells memory	tB cells	tB	p3	Tumor	Female	Primary	T4N0M1a
p3t1_bcHUTI	6.25815	-2.82902	Immune cells	B	B	tB cells	1	p3t1	B cells memory	tB cells	tB	p3	Tumor	Female	Primary	T4N0M1a
p3t1_bcHAOA	7.62163	-3.27454	Immune cells	B	B	tB cells	1	p3t1	B cells memory	tB cells	tB	p3	Tumor	Female	Primary	T4N0M1a
p3t1_bcFRZF	6.81154	-1.56213	Immune cells	B	B	tB cells	1	p3t1	B cells memory	tB cells	tB	p3	Tumor	Female	Primary	T4N0M1a
p3t1_bcESLT	7.87613	-2.83902	Immune cells	B	B	tB cells	1	p3t1	B cells memory	tB cells	tB	p3	Tumor	Female	Primary	T4N0M1a
p3t1_bcIETK	6.09186	-2.94281	Immune cells	B	B	tB cells	1	p3t1	B cells memory	tB cells	tB	p3	Tumor	Female	Primary	T4N0M1a
p3t1_bcCLPI	7.5207	-2.04786	Immune cells	B	B	tB cells	1	p3t1	B cells memory	tB cells	tB	p3	Tumor	Female	Primary	T4N0M1a
p3t1_bcFMEU	5.93758	-2.98942	Immune cells	B	B	tB cells	1	p3t1	B cells memory	tB cells	tB	p3	Tumor	Female	Primary	T4N0M1a
p3t1_bcDSYY	7.19466	-2.32476	Immune cells	B	B	tB cells	1	p3t1	B cells memory	tB cells	tB	p3	Tumor	Female	Primary	T4N0M1a
p3t1_bcCFFB	7.2025	-3.34167	Immune cells	B	B	tB cells	1	p3t1	B cells memory	tB cells	tB	p3	Tumor	Female	Primary	T4N0M1a
p3t1_bcGUKN	7.43334	-3.38572	Immune cells	B	B	tB cells	1	p3t1	B cells memory	tB cells	tB	p3	Tumor	Female	Primary	T4N0M1a
p3t1_bcEFRY	7.0048	-3.51259	Immune cells	B	B	tB cells	1	p3t1	B cells memory	tB cells	tB	p3	Tumor	Female	Primary	T4N0M1a
p3t1_bcGIRB	7.12234	-2.61298	Immune cells	B	B	tB cells	1	p3t1	B cells memory	tB cells	tB	p3	Tumor	Female	Primary	T4N0M1a
p3t1_bcCDZY	7.12794	-3.37789	Immune cells	B	B	tB cells	1	p3t1	B cells memory	tB cells	tB	p3	Tumor	Female	Primary	T4N0M1a
p3t1_bcHHCJ	5.70488	-3.16538	Immune cells	B	B	tB cells	1	p3t1	B cells memory	tB cells	tB	p3	Tumor	Female	Primary	T4N0M1a
p3t1_bcHBKX	8.08179	-2.57681	Immune cells	B	B	tB cells	1	p3t1	B cells memory	tB cells	tB	p3	Tumor	Female	Primary	T4N0M1a
p3t1_bcGCZK	6.63748	-2.28204	Immune cells	B	B	tB cells	1	p3t1	B cells memory	tB cells	tB	p3	Tumor	Female	Primary	T4N0M1a
p3t1_bcGVHR	6.43343	-2.8114	Immune cells	B	B	tB cells	1	p3t1	B cells memory	tB cells	tB	p3	Tumor	Female	Primary	T4N0M1a
p3t1_bcDVXN	7.40911	-1.92891	Immune cells	B	B	tB cells	1	p3t1	B cells memory	tB cells	tB	p3	Tumor	Female	Primary	T4N0M1a
p3t1_bcBVNK	7.47065	-1.68699	Immune cells	B	B	tB cells	1	p3t1	B cells naive	tB cells	tB	p3	Tumor	Female	Primary	T4N0M1a
p3t1_bcCBQX	7.08371	-2.57163	Immune cells	B	B	tB cells	1	p3t1	B cells memory	tB cells	tB	p3	Tumor	Female	Primary	T4N0M1a
p3t1_bcEMJS	6.75222	-2.30462	Immune cells	B	B	tB cells	1	p3t1	B cells memory	tB cells	tB	p3	Tumor	Female	Primary	T4N0M1a
p3t1_bcEKLW	6.5744	-2.04646	Immune cells	B	B	tB cells	1	p3t1	B cells memory	tB cells	tB	p3	Tumor	Female	Primary	T4N0M1a
p3t1_bcHYMY	7.86365	-2.50725	Immune cells	B	B	tB cells	1	p3t1	B cells memory	tB cells	tB	p3	Tumor	Female	Primary	T4N0M1a
p3t1_bcHFBU	6.94055	-2.61679	Immune cells	B	B	tB cells	1	p3t1	B cells memory	tB cells	tB	p3	Tumor	Female	Primary	T4N0M1a
p3t1_bcHDRQ	6.74355	-2.5196	Immune cells	B	B	tB cells	1	p3t1	B cells memory	tB cells	tB	p3	Tumor	Female	Primary	T4N0M1a
p3t1_bcIAZC	6.47121	-2.55522	Immune cells	B	B	tB cells	1	p3t1	B cells memory	tB cells	tB	p3	Tumor	Female	Primary	T4N0M1a
p3t1_bcAIAY	7.00388	-2.33134	Immune cells	B	B	tB cells	1	p3t1	B cells memory	tB cells	tB	p3	Tumor	Female	Primary	T4N0M1a
p3t1_bcGWSN	8.08094	-2.90351	Immune cells	B	B	tB cells	1	p3t1	B cells naive	tB cells	tB	p3	Tumor	Female	Primary	T4N0M1a
p3t1_bcHWZA	7.44499	-2.93302	Immune cells	B	B	tB cells	1	p3t1	B cells memory	tB cells	tB	p3	Tumor	Female	Primary	T4N0M1a
p3t1_bcHEWO	7.56663	-3.22622	Immune cells	B	B	tB cells	1	p3t1	B cells memory	tB cells	tB	p3	Tumor	Female	Primary	T4N0M1a
p3t1_bcCWVO	7.19793	-1.97771	Immune cells	B	B	tB cells	1	p3t1	B cells memory	tB cells	tB	p3	Tumor	Female	Primary	T4N0M1a
p3t1_bcFFCB	1.05093	-3.73644	Immune cells	B	B	tpDC	1	p3t1	B cells memory	tpDC	tpDC	p3	Tumor	Female	Primary	T4N0M1a
p3t1_bcHSHO	7.07193	-3.14043	Immune cells	B	B	tB cells	1	p3t1	B cells memory	tB cells	tB	p3	Tumor	Female	Primary	T4N0M1a
p3t1_bcCXWD	6.81199	-3.17958	Immune cells	B	B	tB cells	1	p3t1	B cells memory	tB cells	tB	p3	Tumor	Female	Primary	T4N0M1a
p3t1_bcGCZZ	6.56152	-2.67137	Immune cells	B	B	tB cells	1	p3t1	B cells memory	tB cells	tB	p3	Tumor	Female	Primary	T4N0M1a
p3t1_bcFQHB	6.89837	-2.69559	Immune cells	B	B	tB cells	1	p3t1	B cells memory	tB cells	tB	p3	Tumor	Female	Primary	T4N0M1a
p3t1_bcFZQA	7.85828	-2.42418	Immune cells	B	B	tB cells	1	p3t1	B cells memory	tB cells	tB	p3	Tumor	Female	Primary	T4N0M1a
p3t1_bcEKYN	6.72929	-2.81225	Immune cells	B	B	tB cells	1	p3t1	B cells memory	tB cells	tB	p3	Tumor	Female	Primary	T4N0M1a
p3t1_bcFPVQ	6.47712	-2.25782	Immune cells	B	B	tB cells	1	p3t1	B cells memory	tB cells	tB	p3	Tumor	Female	Primary	T4N0M1a
p3t1_bcIASG	6.57898	-2.01982	Immune cells	B	B	tB cells	1	p3t1	B cells memory	tB cells	tB	p3	Tumor	Female	Primary	T4N0M1a
p3t1_bcFWEU	6.74495	-3.18741	Immune cells	B	B	tB cells	1	p3t1	B cells memory	tB cells	tB	p3	Tumor	Female	Primary	T4N0M1a
p3t1_bcGJHF	6.44532	-3.25092	Immune cells	B	B	tB cells	1	p3t1	B cells memory	tB cells	tB	p3	Tumor	Female	Primary	T4N0M1a
p3t1_bcEKLH	7.4312	-3.13697	Immune cells	B	B	tB cells	1	p3t1	B cells memory	tB cells	tB	p3	Tumor	Female	Primary	T4N0M1a
p3t1_bcFNVM	6.80863	-4.03132	Immune cells	B	B	tB cells	1	p3t1	B cells memory	tB cells	tB	p3	Tumor	Female	Primary	T4N0M1a
p3t1_bcDWDI	6.70541	-2.86206	Immune cells	B	B	tB cells	1	p3t1	B cells memory	tB cells	tB	p3	Tumor	Female	Primary	T4N0M1a
p3t1_bcDVEI	7.0302	-1.11155	Immune cells	B	B	tB cells	1	p3t1	B cells memory	tB cells	tB	p3	Tumor	Female	Primary	T4N0M1a
p3t1_bcCLER	6.99107	-3.74568	Immune cells	B	B	tB cells	1	p3t1	B cells memory	tB cells	tB	p3	Tumor	Female	Primary	T4N0M1a
p3t1_bcEELJ	6.87104	-3.48173	Immune cells	B	B	tB cells	1	p3t1	B cells memory	tB cells	tB	p3	Tumor	Female	Primary	T4N0M1a
p3t1_bcHDIW	0.990385	-4.072	Immune cells	B	B	tpDC	1	p3t1	B cells memory	tpDC	tpDC	p3	Tumor	Female	Primary	T4N0M1a
p3t1_bcHCXD	6.38198	-3.28493	Immune cells	B	B	tB cells	1	p3t1	B cells memory	tB cells	tB	p3	Tumor	Female	Primary	T4N0M1a
p3t1_bcHBKR	6.46711	-2.7979	Immune cells	B	B	tB cells	1	p3t1	B cells memory	tB cells	tB	p3	Tumor	Female	Primary	T4N0M1a
p3t1_bcBOUZ	7.3978	-2.51615	Immune cells	B	B	tB cells	1	p3t1	B cells memory	tB cells	tB	p3	Tumor	Female	Primary	T4N0M1a
p3t1_bcAZTS	7.31189	-2.66106	Immune cells	B	B	tB cells	1	p3t1	Eosinophils	tB cells	tB	p3	Tumor	Female	Primary	T4N0M1a
p3t1_bcCNNK	6.46977	-3.53024	Immune cells	B	B	tB cells	1	p3t1	B cells memory	tB cells	tB	p3	Tumor	Female	Primary	T4N0M1a
p3t1_bcFGCG	6.30917	-2.37686	Immune cells	B	B	tB cells	1	p3t1	B cells memory	tB cells	tB	p3	Tumor	Female	Primary	T4N0M1a
p3t1_bcEVFI	6.32483	-3.46617	Immune cells	B	B	tB cells	1	p3t1	B cells memory	tB cells	tB	p3	Tumor	Female	Primary	T4N0M1a
p3t1_bcFWXP	7.02827	-2.61326	Immune cells	B	B	tB cells	1	p3t1	B cells memory	tB cells	tB	p3	Tumor	Female	Primary	T4N0M1a
p3t1_bcIBVG	6.76033	-3.23596	Immune cells	B	B	tB cells	1	p3t1	B cells memory	tB cells	tB	p3	Tumor	Female	Primary	T4N0M1a
p3t1_bcFIGZ	7.15075	-2.40247	Immune cells	B	B	tB cells	1	p3t1	B cells memory	tB cells	tB	p3	Tumor	Female	Primary	T4N0M1a
p3t1_bcEIHK	6.05107	-3.21665	Immune cells	B	B	tB cells	1	p3t1	B cells memory	tB cells	tB	p3	Tumor	Female	Primary	T4N0M1a
p3t1_bcGPNO	12.4603	-6.03678	Immune cells	B	B	tT cells	1	p3t1	B cells memory	tT cells	tT2	p3	Tumor	Female	Primary	T4N0M1a
p3t1_bcGNSO	1.00598	-4.04607	Immune cells	B	B	tpDC	1	p3t1	B cells memory	tpDC	tpDC	p3	Tumor	Female	Primary	T4N0M1a
p3t1_bcBLIO	7.76323	-2.42737	Immune cells	B	B	tB cells	1	p3t1	B cells naive	tB cells	tB	p3	Tumor	Female	Primary	T4N0M1a
p3t1_bcGSSI	6.87578	-2.43018	Immune cells	B	B	tB cells	1	p3t1	B cells memory	tB cells	tB	p3	Tumor	Female	Primary	T4N0M1a
p3t1_bcHEXT	6.51216	-3.79707	Immune cells	B	B	tB cells	1	p3t1	B cells memory	tB cells	tB	p3	Tumor	Female	Primary	T4N0M1a
p3t1_bcBYMA	6.77104	-1.99913	Immune cells	B	B	tB cells	1	p3t1	B cells memory	tB cells	tB	p3	Tumor	Female	Primary	T4N0M1a
p3t1_bcICKV	7.36089	-2.27678	Immune cells	B	B	tB cells	1	p3t1	B cells memory	tB cells	tB	p3	Tumor	Female	Primary	T4N0M1a
p3t1_bcIBPP	5.90946	-2.73693	Immune cells	B	B	tB cells	1	p3t1	B cells memory	tB cells	tB	p3	Tumor	Female	Primary	T4N0M1a
p3t1_bcIHTO	7.05593	-2.76259	Immune cells	B	B	tB cells	1	p3t1	B cells memory	tB cells	tB	p3	Tumor	Female	Primary	T4N0M1a
p3t1_bcGODL	6.50861	-3.20892	Immune cells	B	B	tB cells	1	p3t1	B cells memory	tB cells	tB	p3	Tumor	Female	Primary	T4N0M1a
p3t1_bcHQIB	7.11968	-3.38932	Immune cells	B	B	tB cells	1	p3t1	B cells memory	tB cells	tB	p3	Tumor	Female	Primary	T4N0M1a
p3t1_bcHSHV	7.74114	-2.837	Immune cells	B	B	tB cells	1	p3t1	B cells memory	tB cells	tB	p3	Tumor	Female	Primary	T4N0M1a
p3t1_bcICJT	7.89687	-3.02403	Immune cells	B	B	tB cells	1	p3t1	B cells memory	tB cells	tB	p3	Tumor	Female	Primary	T4N0M1a
p3t1_bcCWYJ	7.19883	-3.34113	Immune cells	B	B	tB cells	1	p3t1	B cells memory	tB cells	tB	p3	Tumor	Female	Primary	T4N0M1a
p3t1_bcDXIT	6.26123	-2.46444	Immune cells	B	B	tB cells	1	p3t1	B cells memory	tB cells	tB	p3	Tumor	Female	Primary	T4N0M1a
p3t1_bcESJC	7.72315	-2.14842	Immune cells	B	B	tB cells	1	p3t1	B cells memory	tB cells	tB	p3	Tumor	Female	Primary	T4N0M1a
p3t1_bcBERG	6.85001	-2.73844	Immune cells	B	B	tB cells	1	p3t1	B cells memory	tB cells	tB	p3	Tumor	Female	Primary	T4N0M1a
p3t1_bcBDHC	7.61535	-3.36851	Immune cells	B	B	tB cells	1	p3t1	B cells memory	tB cells	tB	p3	Tumor	Female	Primary	T4N0M1a
p3t1_bcGVSG	6.67494	-2.76646	Immune cells	B	B	tB cells	1	p3t1	B cells memory	tB cells	tB	p3	Tumor	Female	Primary	T4N0M1a
p3t1_bcCODB	7.76701	-2.38814	Immune cells	B	B	tB cells	1	p3t1	B cells naive	tB cells	tB	p3	Tumor	Female	Primary	T4N0M1a
p3t1_bcHPOX	6.67098	-2.17353	Immune cells	B	B	tB cells	1	p3t1	B cells memory	tB cells	tB	p3	Tumor	Female	Primary	T4N0M1a
p3t1_bcDHBK	7.90349	-2.37965	Immune cells	B	B	tB cells	1	p3t1	B cells memory	tB cells	tB	p3	Tumor	Female	Primary	T4N0M1a
p3t1_bcACZI	6.74961	-3.05409	Immune cells	B	B	tB cells	1	p3t1	B cells memory	tB cells	tB	p3	Tumor	Female	Primary	T4N0M1a
p3t1_bcDHFB	6.66368	-2.22773	Immune cells	B	B	tB cells	1	p3t1	B cells memory	tB cells	tB	p3	Tumor	Female	Primary	T4N0M1a
p3t1_bcDNKQ	6.92817	-2.17635	Immune cells	B	B	tB cells	1	p3t1	B cells memory	tB cells	tB	p3	Tumor	Female	Primary	T4N0M1a
p3t1_bcBFXX	6.7464	-2.49951	Immune cells	B	B	tB cells	1	p3t1	B cells memory	tB cells	tB	p3	Tumor	Female	Primary	T4N0M1a
p3t1_bcGUEL	7.26065	-2.82954	Immune cells	B	B	tB cells	1	p3t1	B cells memory	tB cells	tB	p3	Tumor	Female	Primary	T4N0M1a
p3t1_bcDVGF	7.32158	-3.22409	Immune cells	B	B	tB cells	1	p3t1	B cells memory	tB cells	tB	p3	Tumor	Female	Primary	T4N0M1a
p3t1_bcHSYC	7.24248	-3.00641	Immune cells	B	B	tB cells	1	p3t1	B cells memory	tB cells	tB	p3	Tumor	Female	Primary	T4N0M1a
p3t1_bcBTJJ	6.10029	-2.88295	Immune cells	B	B	tB cells	1	p3t1	B cells memory	tB cells	tB	p3	Tumor	Female	Primary	T4N0M1a
p3t1_bcIIPK	6.10863	-3.27754	Immune cells	B	B	tB cells	1	p3t1	B cells memory	tB cells	tB	p3	Tumor	Female	Primary	T4N0M1a
p3t1_bcIEVQ	7.15248	-2.84388	Immune cells	B	B	tB cells	1	p3t1	B cells memory	tB cells	tB	p3	Tumor	Female	Primary	T4N0M1a
p3t1_bcBNYD	6.70489	-3.44193	Immune cells	B	B	NA	1	NA	NA	NA	NA	p3	Tumor	Female	Primary	T4N0M1a
p3t1_bcEYSK	6.8719	-2.34928	Immune cells	B	B	tB cells	1	p3t1	B cells memory	tB cells	tB	p3	Tumor	Female	Primary	T4N0M1a
p3t1_bcDVXV	6.77242	-2.64865	Immune cells	B	B	tB cells	1	p3t1	B cells memory	tB cells	tB	p3	Tumor	Female	Primary	T4N0M1a
p3t1_bcHODM	6.54295	-1.82913	Immune cells	B	B	tB cells	1	p3t1	B cells memory	tB cells	tB	p3	Tumor	Female	Primary	T4N0M1a
p3t1_bcFLGF	5.63847	-2.92848	Immune cells	B	B	tB cells	1	p3t1	B cells memory	tB cells	tB	p3	Tumor	Female	Primary	T4N0M1a
p3t1_bcDJDP	7.19464	-2.08938	Immune cells	B	B	tB cells	1	p3t1	B cells memory	tB cells	tB	p3	Tumor	Female	Primary	T4N0M1a
p3t1_bcDYXF	6.63866	-2.03808	Immune cells	B	B	tB cells	1	p3t1	B cells memory	tB cells	tB	p3	Tumor	Female	Primary	T4N0M1a
p3t1_bcCNBU	6.51631	-3.39197	Immune cells	B	B	tB cells	1	p3t1	B cells memory	tB cells	tB	p3	Tumor	Female	Primary	T4N0M1a
p3t1_bcGJMN	6.58905	-2.42658	Immune cells	B	B	tB cells	1	p3t1	B cells memory	tB cells	tB	p3	Tumor	Female	Primary	T4N0M1a
p3t1_bcFYMY	6.20073	-2.82531	Immune cells	B	B	tB cells	1	p3t1	B cells memory	tB cells	tB	p3	Tumor	Female	Primary	T4N0M1a
p3t1_bcIHTU	7.01077	-3.90704	Immune cells	B	B	tB cells	1	p3t1	B cells memory	tB cells	tB	p3	Tumor	Female	Primary	T4N0M1a
p3t1_bcHMEM	6.2856	-3.56591	Immune cells	B	B	tB cells	1	p3t1	B cells memory	tB cells	tB	p3	Tumor	Female	Primary	T4N0M1a
p3t1_bcFJQR	6.62066	-1.81993	Immune cells	B	B	tB cells	1	p3t1	B cells memory	tB cells	tB	p3	Tumor	Female	Primary	T4N0M1a
p3t1_bcEQVP	6.54061	-1.84513	Immune cells	B	B	tB cells	1	p3t1	B cells memory	tB cells	tB	p3	Tumor	Female	Primary	T4N0M1a
p3t1_bcAECS	6.72978	-4.01119	Immune cells	B	B	tB cells	1	p3t1	B cells memory	tB cells	tB	p3	Tumor	Female	Primary	T4N0M1a
p3t1_bcGSPG	7.47119	-2.77798	Immune cells	B	B	tB cells	1	p3t1	B cells memory	tB cells	tB	p3	Tumor	Female	Primary	T4N0M1a
p3t1_bcCTGM	7.71688	-1.94692	Immune cells	B	B	tB cells	1	p3t1	B cells memory	tB cells	tB	p3	Tumor	Female	Primary	T4N0M1a
p3t1_bcATAL	6.05786	-3.06023	Immune cells	B	B	tB cells	1	p3t1	B cells memory	tB cells	tB	p3	Tumor	Female	Primary	T4N0M1a
p3t1_bcHHBC	7.58749	-1.8785	Immune cells	B	B	tB cells	1	p3t1	B cells memory	tB cells	tB	p3	Tumor	Female	Primary	T4N0M1a
p3t1_bcATHO	7.37919	-2.17557	Immune cells	B	B	tB cells	1	p3t1	B cells memory	tB cells	tB	p3	Tumor	Female	Primary	T4N0M1a
p3t1_bcFXLQ	7.41877	-3.26862	Immune cells	B	B	tB cells	1	p3t1	B cells memory	tB cells	tB	p3	Tumor	Female	Primary	T4N0M1a
p3t1_bcICFB	7.8581	-3.30845	Immune cells	B	B	tB cells	1	p3t1	B cells naive	tB cells	tB	p3	Tumor	Female	Primary	T4N0M1a
p3t1_bcBHAT	7.20023	-2.23108	Immune cells	B	B	tB cells	1	p3t1	B cells memory	tB cells	tB	p3	Tumor	Female	Primary	T4N0M1a
p3t1_bcHGHC	6.5199	-2.05268	Immune cells	B	B	tB cells	1	p3t1	B cells memory	tB cells	tB	p3	Tumor	Female	Primary	T4N0M1a
p3t1_bcGUNY	7.18491	-3.44556	Immune cells	B	B	tB cells	1	p3t1	B cells memory	tB cells	tB	p3	Tumor	Female	Primary	T4N0M1a
p3t1_bcIIJH	6.24133	-3.33859	Immune cells	B	B	tB cells	1	p3t1	B cells memory	tB cells	tB	p3	Tumor	Female	Primary	T4N0M1a
p3t1_bcHGTJ	6.53206	-3.40707	Immune cells	B	B	tB cells	1	p3t1	B cells memory	tB cells	tB	p3	Tumor	Female	Primary	T4N0M1a
p3t1_bcEBTZ	7.2767	-2.54532	Immune cells	B	B	tB cells	1	p3t1	B cells memory	tB cells	tB	p3	Tumor	Female	Primary	T4N0M1a
p3t1_bcIHGZ	6.98821	-2.5887	Immune cells	B	B	tB cells	1	p3t1	B cells memory	tB cells	tB	p3	Tumor	Female	Primary	T4N0M1a
p3t1_bcCHDH	7.50596	-2.39882	Immune cells	B	B	tB cells	1	p3t1	B cells memory	tB cells	tB	p3	Tumor	Female	Primary	T4N0M1a
p3t1_bcFFPP	5.76693	-3.12684	Immune cells	B	B	tB cells	1	p3t1	B cells memory	tB cells	tB	p3	Tumor	Female	Primary	T4N0M1a
p3t1_bcEKPW	7.38785	-2.86957	Immune cells	B	B	tB cells	1	p3t1	B cells memory	tB cells	tB	p3	Tumor	Female	Primary	T4N0M1a
p3t1_bcEKHN	7.07168	-2.91421	Immune cells	B	B	tB cells	1	p3t1	B cells memory	tB cells	tB	p3	Tumor	Female	Primary	T4N0M1a
p3t1_bcEMYR	6.80228	-2.8715	Immune cells	B	B	tB cells	1	p3t1	B cells memory	tB cells	tB	p3	Tumor	Female	Primary	T4N0M1a
p3t1_bcIFUZ	6.85043	-2.58549	Immune cells	B	B	tB cells	1	p3t1	B cells memory	tB cells	tB	p3	Tumor	Female	Primary	T4N0M1a
p3t1_bcDPSA	7.46108	-3.05686	Immune cells	B	B	tB cells	1	p3t1	B cells memory	tB cells	tB	p3	Tumor	Female	Primary	T4N0M1a
p3t1_bcEYME	6.77611	-2.47704	Immune cells	B	B	tB cells	1	p3t1	B cells memory	tB cells	tB	p3	Tumor	Female	Primary	T4N0M1a
p3t1_bcGHZM	7.3274	-1.71199	Immune cells	B	B	tB cells	1	p3t1	Eosinophils	tB cells	tB	p3	Tumor	Female	Primary	T4N0M1a
p3t1_bcGEDB	7.01948	-3.64083	Immune cells	B	B	tB cells	1	p3t1	B cells memory	tB cells	tB	p3	Tumor	Female	Primary	T4N0M1a
p3t1_bcGYAL	7.98115	-3.34561	Immune cells	B	B	tB cells	1	p3t1	B cells memory	tB cells	tB	p3	Tumor	Female	Primary	T4N0M1a
p3t1_bcEKUG	6.36816	-2.67097	Immune cells	B	B	tB cells	1	p3t1	B cells memory	tB cells	tB	p3	Tumor	Female	Primary	T4N0M1a
p3t1_bcCHLP	6.30153	-2.86046	Immune cells	B	B	tB cells	1	p3t1	B cells memory	tB cells	tB	p3	Tumor	Female	Primary	T4N0M1a
p3t1_bcEMYC	6.77335	-3.41545	Immune cells	B	B	tB cells	1	p3t1	B cells memory	tB cells	tB	p3	Tumor	Female	Primary	T4N0M1a
p3t1_bcDHIP	7.58613	-2.29854	Immune cells	B	B	tB cells	1	p3t1	B cells memory	tB cells	tB	p3	Tumor	Female	Primary	T4N0M1a
p3t1_bcGJXX	6.07255	-3.28761	Immune cells	B	B	tB cells	1	p3t1	B cells memory	tB cells	tB	p3	Tumor	Female	Primary	T4N0M1a
p3t1_bcGRIO	5.95853	-2.62937	Immune cells	B	B	tB cells	1	p3t1	B cells memory	tB cells	tB	p3	Tumor	Female	Primary	T4N0M1a
p3t1_bcFFSA	6.88085	-1.33314	Immune cells	B	B	tB cells	1	p3t1	B cells memory	tB cells	tB	p3	Tumor	Female	Primary	T4N0M1a
p3t1_bcHEIL	6.0483	-3.43581	Immune cells	B	B	tB cells	1	p3t1	B cells memory	tB cells	tB	p3	Tumor	Female	Primary	T4N0M1a
p3t1_bcAPUZ	6.37726	-3.26876	Immune cells	B	B	tB cells	1	p3t1	B cells memory	tB cells	tB	p3	Tumor	Female	Primary	T4N0M1a
p3t1_bcDPKI	7.55886	-2.47353	Immune cells	B	B	tB cells	1	p3t1	B cells memory	tB cells	tB	p3	Tumor	Female	Primary	T4N0M1a
p3t1_bcIEXM	6.69499	-2.6452	Immune cells	B	B	tB cells	1	p3t1	B cells memory	tB cells	tB	p3	Tumor	Female	Primary	T4N0M1a
p3t1_bcDKAZ	5.88592	-2.76328	Immune cells	B	B	tB cells	1	p3t1	B cells memory	tB cells	tB	p3	Tumor	Female	Primary	T4N0M1a
p3t1_bcGPKG	7.10872	-2.92721	Immune cells	B	B	tB cells	1	p3t1	B cells memory	tB cells	tB	p3	Tumor	Female	Primary	T4N0M1a
p3t1_bcFXHA	5.90629	-3.12157	Immune cells	B	B	tB cells	1	p3t1	B cells memory	tB cells	tB	p3	Tumor	Female	Primary	T4N0M1a
p3t1_bcFHWN	7.3064	-1.92619	Immune cells	B	B	tB cells	1	p3t1	B cells memory	tB cells	tB	p3	Tumor	Female	Primary	T4N0M1a
p3t1_bcHKAJ	5.63754	-3.01837	Immune cells	B	B	NA	1	NA	NA	NA	NA	p3	Tumor	Female	Primary	T4N0M1a
p3t1_bcFSEB	7.54744	-3.28342	Immune cells	B	B	tB cells	1	p3t1	B cells memory	tB cells	tB	p3	Tumor	Female	Primary	T4N0M1a
p3t1_bcEFSQ	6.74913	-3.99625	Immune cells	B	B	tB cells	1	p3t1	T cells CD4 memory resting	tB cells	tB	p3	Tumor	Female	Primary	T4N0M1a
p3t1_bcFWWI	6.80178	-2.922	Immune cells	B	B	tB cells	1	p3t1	B cells memory	tB cells	tB	p3	Tumor	Female	Primary	T4N0M1a
p3t1_bcICXQ	7.32695	-3.45636	Immune cells	B	B	tB cells	1	p3t1	B cells memory	tB cells	tB	p3	Tumor	Female	Primary	T4N0M1a
p3t1_bcCQXT	7.25919	-1.54542	Immune cells	B	B	tB cells	1	p3t1	B cells naive	tB cells	tB	p3	Tumor	Female	Primary	T4N0M1a
p3t1_bcHXOH	7.30424	-3.13585	Immune cells	B	B	tB cells	1	p3t1	B cells memory	tB cells	tB	p3	Tumor	Female	Primary	T4N0M1a
p3t1_bcEYBJ	7.48045	-2.82093	Immune cells	B	B	tB cells	1	p3t1	B cells memory	tB cells	tB	p3	Tumor	Female	Primary	T4N0M1a
p3t1_bcDDHA	7.07372	-2.36014	Immune cells	B	B	tB cells	1	p3t1	B cells memory	tB cells	tB	p3	Tumor	Female	Primary	T4N0M1a
p3t1_bcCZZM	7.75757	-3.15423	Immune cells	B	B	tB cells	1	p3t1	B cells naive	tB cells	tB	p3	Tumor	Female	Primary	T4N0M1a
p3t1_bcHCJE	6.88864	-3.04772	Immune cells	B	B	tB cells	1	p3t1	B cells memory	tB cells	tB	p3	Tumor	Female	Primary	T4N0M1a
p3t1_bcBYLF	7.07524	-2.92697	Immune cells	B	B	tB cells	1	p3t1	B cells memory	tB cells	tB	p3	Tumor	Female	Primary	T4N0M1a
p3t1_bcHMTK	5.74664	-2.95163	Immune cells	B	B	tB cells	1	p3t1	B cells memory	tB cells	tB	p3	Tumor	Female	Primary	T4N0M1a
p3t1_bcGZOF	6.90653	-2.25635	Immune cells	B	B	tB cells	1	p3t1	B cells memory	tB cells	tB	p3	Tumor	Female	Primary	T4N0M1a
p3t1_bcEUSD	6.4033	-3.17562	Immune cells	B	B	tB cells	1	p3t1	B cells memory	tB cells	tB	p3	Tumor	Female	Primary	T4N0M1a
p3t1_bcFOCG	6.32307	-2.90215	Immune cells	B	B	tB cells	1	p3t1	B cells memory	tB cells	tB	p3	Tumor	Female	Primary	T4N0M1a
p3t1_bcBEFL	6.93722	-2.77518	Immune cells	B	B	tB cells	1	p3t1	B cells memory	tB cells	tB	p3	Tumor	Female	Primary	T4N0M1a
p3t1_bcIFMD	8.01116	-2.67364	Immune cells	B	B	tB cells	1	p3t1	B cells naive	tB cells	tB	p3	Tumor	Female	Primary	T4N0M1a
p3t1_bcBOEV	7.4033	-3.18408	Immune cells	B	B	tB cells	1	p3t1	B cells memory	tB cells	tB	p3	Tumor	Female	Primary	T4N0M1a
p3t1_bcDYWD	7.9741	-2.63823	Immune cells	B	B	tB cells	1	p3t1	B cells memory	tB cells	tB	p3	Tumor	Female	Primary	T4N0M1a
p3t1_bcIBNI	7.49728	-2.54922	Immune cells	B	B	tB cells	1	p3t1	B cells memory	tB cells	tB	p3	Tumor	Female	Primary	T4N0M1a
p3t1_bcEWPM	6.94529	-2.01655	Immune cells	B	B	tB cells	1	p3t1	B cells memory	tB cells	tB	p3	Tumor	Female	Primary	T4N0M1a
p3t1_bcECPO	6.5914	-3.07541	Immune cells	B	B	tB cells	1	p3t1	B cells memory	tB cells	tB	p3	Tumor	Female	Primary	T4N0M1a
p3t1_bcGZYW	6.78403	-1.51058	Immune cells	B	B	tB cells	1	p3t1	B cells memory	tB cells	tB	p3	Tumor	Female	Primary	T4N0M1a
p3t1_bcAJGF	6.65462	-2.32428	Immune cells	B	B	tB cells	1	p3t1	B cells memory	tB cells	tB	p3	Tumor	Female	Primary	T4N0M1a
p3t1_bcEDFD	6.34418	-2.7775	Immune cells	B	B	tB cells	1	p3t1	B cells memory	tB cells	tB	p3	Tumor	Female	Primary	T4N0M1a
p3t1_bcFMGM	8.16226	-2.6027	Immune cells	B	B	tB cells	1	p3t1	B cells memory	tB cells	tB	p3	Tumor	Female	Primary	T4N0M1a
p3t1_bcFPTI	6.56918	-2.60086	Immune cells	B	B	tB cells	1	p3t1	B cells memory	tB cells	tB	p3	Tumor	Female	Primary	T4N0M1a
p3t1_bcGPRO	6.26456	-2.95611	Immune cells	B	B	tB cells	1	p3t1	B cells memory	tB cells	tB	p3	Tumor	Female	Primary	T4N0M1a
p3t1_bcCHXV	7.38917	-2.05207	Immune cells	B	B	tB cells	1	p3t1	B cells memory	tB cells	tB	p3	Tumor	Female	Primary	T4N0M1a
p3t1_bcEVLR	5.47394	-2.42301	Immune cells	B	B	NA	1	NA	NA	NA	NA	p3	Tumor	Female	Primary	T4N0M1a
p3t1_bcCIOR	6.55623	-2.98988	Immune cells	B	B	tB cells	1	p3t1	B cells memory	tB cells	tB	p3	Tumor	Female	Primary	T4N0M1a
p3t1_bcFJYH	6.9076	-2.49163	Immune cells	B	B	tB cells	1	p3t1	B cells memory	tB cells	tB	p3	Tumor	Female	Primary	T4N0M1a
p3t1_bcCONJ	6.46976	-2.21775	Immune cells	B	B	tB cells	1	p3t1	B cells memory	tB cells	tB	p3	Tumor	Female	Primary	T4N0M1a
p3t1_bcFBMU	6.2942	-3.04249	Immune cells	B	B	tB cells	1	p3t1	B cells memory	tB cells	tB	p3	Tumor	Female	Primary	T4N0M1a
p3t1_bcDDYS	6.54159	-3.26433	Immune cells	B	B	tB cells	1	p3t1	B cells memory	tB cells	tB	p3	Tumor	Female	Primary	T4N0M1a
p3t1_bcIATP	7.6157	-2.44813	Immune cells	B	B	tB cells	1	p3t1	B cells memory	tB cells	tB	p3	Tumor	Female	Primary	T4N0M1a
p3t1_bcHNNS	6.14446	-3.01426	Immune cells	B	B	tB cells	1	p3t1	B cells memory	tB cells	tB	p3	Tumor	Female	Primary	T4N0M1a
p3t1_bcGERH	6.85348	-3.48024	Immune cells	B	B	tB cells	1	p3t1	B cells memory	tB cells	tB	p3	Tumor	Female	Primary	T4N0M1a
p3t1_bcCUUZ	6.49574	-3.4915	Immune cells	B	B	tB cells	1	p3t1	B cells memory	tB cells	tB	p3	Tumor	Female	Primary	T4N0M1a
p3t1_bcGTZX	6.9463	-1.72627	Immune cells	B	B	tB cells	1	p3t1	B cells memory	tB cells	tB	p3	Tumor	Female	Primary	T4N0M1a
p3t1_bcIFLL	6.41983	-2.71253	Immune cells	B	B	tB cells	1	p3t1	B cells memory	tB cells	tB	p3	Tumor	Female	Primary	T4N0M1a
p3t1_bcICTQ	6.4182	-2.43243	Immune cells	B	B	tB cells	1	p3t1	B cells memory	tB cells	tB	p3	Tumor	Female	Primary	T4N0M1a
p3t1_bcGZIO	7.29819	-2.88617	Immune cells	B	B	tB cells	1	p3t1	B cells memory	tB cells	tB	p3	Tumor	Female	Primary	T4N0M1a
p3t1_bcDJHY	7.88459	-2.54454	Immune cells	B	B	tB cells	1	p3t1	B cells naive	tB cells	tB	p3	Tumor	Female	Primary	T4N0M1a
p3t1_bcCOSK	6.7233	-2.87816	Immune cells	B	B	tB cells	1	p3t1	B cells memory	tB cells	tB	p3	Tumor	Female	Primary	T4N0M1a
p3t1_bcGVET	6.84523	-2.36981	Immune cells	B	B	tB cells	1	p3t1	B cells memory	tB cells	tB	p3	Tumor	Female	Primary	T4N0M1a
p3t1_bcBBKG	7.18377	-1.99397	Immune cells	B	B	tB cells	1	p3t1	B cells memory	tB cells	tB	p3	Tumor	Female	Primary	T4N0M1a
p3t1_bcDLSG	6.45849	-2.2379	Immune cells	B	B	tB cells	1	p3t1	B cells memory	tB cells	tB	p3	Tumor	Female	Primary	T4N0M1a
p3t1_bcAGUT	6.57109	-2.43001	Immune cells	B	B	tB cells	1	p3t1	B cells memory	tB cells	tB	p3	Tumor	Female	Primary	T4N0M1a
p3t1_bcFNWY	6.91097	-3.62464	Immune cells	B	B	tB cells	1	p3t1	B cells memory	tB cells	tB	p3	Tumor	Female	Primary	T4N0M1a
p3t1_bcHYKE	7.50462	-2.6077	Immune cells	B	B	tB cells	1	p3t1	B cells memory	tB cells	tB	p3	Tumor	Female	Primary	T4N0M1a
p3t1_bcDUXB	7.42651	-2.52148	Immune cells	B	B	tB cells	1	p3t1	B cells memory	tB cells	tB	p3	Tumor	Female	Primary	T4N0M1a
p3t1_bcEOLO	6.98503	-2.34514	Immune cells	B	B	tB cells	1	p3t1	B cells memory	tB cells	tB	p3	Tumor	Female	Primary	T4N0M1a
p3t1_bcDUEU	5.87282	-3.58304	Immune cells	B	B	tB cells	1	p3t1	B cells memory	tB cells	tB	p3	Tumor	Female	Primary	T4N0M1a
p3t1_bcBULL	6.99394	-3.2526	Immune cells	B	B	tB cells	1	p3t1	B cells memory	tB cells	tB	p3	Tumor	Female	Primary	T4N0M1a
p3t1_bcBGCM	6.09664	-3.14487	Immune cells	B	B	tB cells	1	p3t1	B cells memory	tB cells	tB	p3	Tumor	Female	Primary	T4N0M1a
p3t1_bcHHRS	7.23542	-2.74971	Immune cells	B	B	tB cells	1	p3t1	B cells memory	tB cells	tB	p3	Tumor	Female	Primary	T4N0M1a
p3t1_bcHNQE	5.86644	-3.20971	Immune cells	B	B	tB cells	1	p3t1	B cells memory	tB cells	tB	p3	Tumor	Female	Primary	T4N0M1a
p3t1_bcHEVP	6.86112	-0.923867	Immune cells	B	B	tB cells	1	p3t1	B cells memory	tB cells	tB	p3	Tumor	Female	Primary	T4N0M1a
p3t1_bcFGIF	6.68832	-2.95365	Immune cells	B	B	tB cells	1	p3t1	B cells memory	tB cells	tB	p3	Tumor	Female	Primary	T4N0M1a
p3t1_bcCVOX	7.15938	-3.1839	Immune cells	B	B	tB cells	1	p3t1	B cells memory	tB cells	tB	p3	Tumor	Female	Primary	T4N0M1a
p3t1_bcGCPU	6.56393	-2.84256	Immune cells	B	B	tB cells	1	p3t1	B cells memory	tB cells	tB	p3	Tumor	Female	Primary	T4N0M1a
p3t1_bcFRJI	6.08332	-2.49522	Immune cells	B	B	tB cells	1	p3t1	B cells memory	tB cells	tB	p3	Tumor	Female	Primary	T4N0M1a
p3t1_bcFKHM	7.49821	-2.51096	Immune cells	B	B	tB cells	1	p3t1	B cells memory	tB cells	tB	p3	Tumor	Female	Primary	T4N0M1a
p3t1_bcDHDI	6.62211	-1.7801	Immune cells	B	B	tB cells	1	p3t1	B cells memory	tB cells	tB	p3	Tumor	Female	Primary	T4N0M1a
p3t1_bcDADJ	6.67735	-3.21451	Immune cells	B	B	tB cells	1	p3t1	B cells memory	tB cells	tB	p3	Tumor	Female	Primary	T4N0M1a
p3t1_bcHURX	7.8062	-3.29119	Immune cells	B	B	tB cells	1	p3t1	B cells memory	tB cells	tB	p3	Tumor	Female	Primary	T4N0M1a
p3t1_bcHSTE	6.4221	-2.51598	Immune cells	B	B	tB cells	1	p3t1	B cells memory	tB cells	tB	p3	Tumor	Female	Primary	T4N0M1a
p3t1_bcELGT	7.51008	-1.58006	Immune cells	B	B	tB cells	1	p3t1	B cells memory	tB cells	tB	p3	Tumor	Female	Primary	T4N0M1a
p3t1_bcCMHN	7.27382	-3.00725	Immune cells	B	B	tB cells	1	p3t1	B cells memory	tB cells	tB	p3	Tumor	Female	Primary	T4N0M1a
p3t1_bcGRWU	7.76884	-2.43092	Immune cells	B	B	NA	1	NA	NA	NA	NA	p3	Tumor	Female	Primary	T4N0M1a
p3t1_bcEXAE	6.38327	-2.54386	Immune cells	B	B	tB cells	1	p3t1	B cells memory	tB cells	tB	p3	Tumor	Female	Primary	T4N0M1a
p3t1_bcFCAA	5.6744	-2.70799	Immune cells	B	B	NA	1	NA	NA	NA	NA	p3	Tumor	Female	Primary	T4N0M1a
p3t1_bcGTZV	7.04204	-3.22727	Immune cells	B	B	tB cells	1	p3t1	B cells memory	tB cells	tB	p3	Tumor	Female	Primary	T4N0M1a
p3t1_bcCRNF	7.74284	-3.08457	Immune cells	B	B	tB cells	1	p3t1	B cells memory	tB cells	tB	p3	Tumor	Female	Primary	T4N0M1a
p3t1_bcIFOQ	6.69232	-2.80487	Immune cells	B	B	tB cells	1	p3t1	B cells memory	tB cells	tB	p3	Tumor	Female	Primary	T4N0M1a
p3t1_bcCVOF	5.89898	-3.32283	Immune cells	B	B	NA	1	NA	NA	NA	NA	p3	Tumor	Female	Primary	T4N0M1a
p3t1_bcFCZC	7.72257	-2.45056	Immune cells	B	B	tB cells	1	p3t1	B cells memory	tB cells	tB	p3	Tumor	Female	Primary	T4N0M1a
p3t1_bcHVOZ	7.34151	-1.47694	Immune cells	B	B	tB cells	1	p3t1	B cells memory	tB cells	tB	p3	Tumor	Female	Primary	T4N0M1a
p3t1_bcFOHD	7.66936	-2.51794	Immune cells	B	B	tB cells	1	p3t1	B cells memory	tB cells	tB	p3	Tumor	Female	Primary	T4N0M1a
p3t1_bcCUIY	6.66144	-3.33277	Immune cells	B	B	tB cells	1	p3t1	B cells memory	tB cells	tB	p3	Tumor	Female	Primary	T4N0M1a
p3t1_bcGYJZ	6.27207	-3.2284	Immune cells	B	B	tB cells	1	p3t1	B cells memory	tB cells	tB	p3	Tumor	Female	Primary	T4N0M1a
p3t1_bcHFCE	6.91926	-1.82705	Immune cells	B	B	tB cells	1	p3t1	B cells memory	tB cells	tB	p3	Tumor	Female	Primary	T4N0M1a
p3t1_bcGKEQ	8.10413	-2.69597	Immune cells	B	B	tB cells	1	p3t1	B cells memory	tB cells	tB	p3	Tumor	Female	Primary	T4N0M1a
p3t1_bcBRZP	6.56816	-2.29868	Immune cells	B	B	tB cells	1	p3t1	B cells memory	tB cells	tB	p3	Tumor	Female	Primary	T4N0M1a
p3t1_bcBRRH	6.25404	-2.95781	Immune cells	B	B	tB cells	1	p3t1	B cells memory	tB cells	tB	p3	Tumor	Female	Primary	T4N0M1a
p3t1_bcAQPT	7.92428	-3.14193	Immune cells	B	B	NA	1	NA	NA	NA	NA	p3	Tumor	Female	Primary	T4N0M1a
p3t1_bcAZIC	7.91585	-2.76908	Immune cells	B	B	NA	1	NA	NA	NA	NA	p3	Tumor	Female	Primary	T4N0M1a
p3t1_bcCVAG	7.70991	-2.54712	Immune cells	B	B	tB cells	1	p3t1	B cells memory	tB cells	tB	p3	Tumor	Female	Primary	T4N0M1a
p3t1_bcHMEY	6.52957	-2.86998	Immune cells	B	B	tB cells	1	p3t1	B cells memory	tB cells	tB	p3	Tumor	Female	Primary	T4N0M1a
p3t1_bcASZK	7.19288	-1.81654	Immune cells	B	B	tB cells	1	p3t1	B cells memory	tB cells	tB	p3	Tumor	Female	Primary	T4N0M1a
p3t1_bcFWDI	7.01744	-3.01	Immune cells	B	B	tB cells	1	p3t1	B cells memory	tB cells	tB	p3	Tumor	Female	Primary	T4N0M1a
p3t1_bcAIPL	6.75021	-2.93725	Immune cells	B	B	tB cells	1	p3t1	B cells memory	tB cells	tB	p3	Tumor	Female	Primary	T4N0M1a
p3t1_bcCAQD	7.30346	-2.69677	Immune cells	B	B	tB cells	1	p3t1	B cells memory	tB cells	tB	p3	Tumor	Female	Primary	T4N0M1a
p3t1_bcEQZY	1.02199	-4.0378	Immune cells	B	B	tpDC	1	p3t1	B cells memory	tpDC	tpDC	p3	Tumor	Female	Primary	T4N0M1a
p3t1_bcEODN	6.76937	-2.21213	Immune cells	B	B	tB cells	1	p3t1	B cells memory	tB cells	tB	p3	Tumor	Female	Primary	T4N0M1a
p3t1_bcIFPL	6.37492	-3.20909	Immune cells	B	B	tB cells	1	p3t1	B cells memory	tB cells	tB	p3	Tumor	Female	Primary	T4N0M1a
p3t1_bcFJCC	5.79584	-3.21969	Immune cells	B	B	tB cells	1	p3t1	B cells memory	tB cells	tB	p3	Tumor	Female	Primary	T4N0M1a
p3t1_bcCJOE	6.00886	-2.46464	Immune cells	B	B	tB cells	1	p3t1	B cells memory	tB cells	tB	p3	Tumor	Female	Primary	T4N0M1a
p3t1_bcFDQH	-2.75331	-6.02578	Immune cells	B	B	tT cells	1	p3t1	T cells CD4 memory resting	tT cells	tT2	p3	Tumor	Female	Primary	T4N0M1a
p3t1_bcAQCJ	6.30974	-3.31456	Immune cells	B	B	tB cells	1	p3t1	B cells memory	tB cells	tB	p3	Tumor	Female	Primary	T4N0M1a
p3t1_bcBCWA	7.17984	-2.47404	Immune cells	B	B	tB cells	1	p3t1	B cells memory	tB cells	tB	p3	Tumor	Female	Primary	T4N0M1a
p3t1_bcFJTL	6.69334	-2.50542	Immune cells	B	B	tB cells	1	p3t1	B cells memory	tB cells	tB	p3	Tumor	Female	Primary	T4N0M1a
p3t1_bcIEIF	6.74144	-3.56073	Immune cells	B	B	tB cells	1	p3t1	B cells memory	tB cells	tB	p3	Tumor	Female	Primary	T4N0M1a
p3t1_bcDMMT	7.00931	-1.72527	Immune cells	B	B	tB cells	1	p3t1	B cells memory	tB cells	tB	p3	Tumor	Female	Primary	T4N0M1a
p3t1_bcGSNE	5.8729	-3.20118	Immune cells	B	B	tB cells	1	p3t1	B cells memory	tB cells	tB	p3	Tumor	Female	Primary	T4N0M1a
p3t1_bcCAZI	6.93481	-3.07073	Immune cells	B	B	tB cells	1	p3t1	B cells memory	tB cells	tB	p3	Tumor	Female	Primary	T4N0M1a
p3t1_bcHMQT	6.7582	-3.43341	Immune cells	B	B	tB cells	1	p3t1	B cells memory	tB cells	tB	p3	Tumor	Female	Primary	T4N0M1a
p3t1_bcDDTK	6.97393	-2.98237	Immune cells	B	B	tB cells	1	p3t1	B cells memory	tB cells	tB	p3	Tumor	Female	Primary	T4N0M1a
p3t1_bcDRGI	7.47819	-1.6091	Immune cells	B	B	tB cells	1	p3t1	B cells memory	tB cells	tB	p3	Tumor	Female	Primary	T4N0M1a
p3t1_bcEHGN	7.30758	-3.31927	Immune cells	B	B	tB cells	1	p3t1	B cells memory	tB cells	tB	p3	Tumor	Female	Primary	T4N0M1a
p3t1_bcGANW	6.66182	-3.29054	Immune cells	B	B	tB cells	1	p3t1	B cells memory	tB cells	tB	p3	Tumor	Female	Primary	T4N0M1a
p3t1_bcFMEQ	7.83782	-2.60286	Immune cells	B	B	tB cells	1	p3t1	B cells memory	tB cells	tB	p3	Tumor	Female	Primary	T4N0M1a
p3t1_bcHQRK	6.66598	-1.96766	Immune cells	B	B	tB cells	1	p3t1	B cells memory	tB cells	tB	p3	Tumor	Female	Primary	T4N0M1a
p3t1_bcHGOG	7.07595	-2.45278	Immune cells	B	B	tB cells	1	p3t1	B cells memory	tB cells	tB	p3	Tumor	Female	Primary	T4N0M1a
p3t1_bcBXLF	6.73237	-3.18709	Immune cells	B	B	tB cells	1	p3t1	B cells memory	tB cells	tB	p3	Tumor	Female	Primary	T4N0M1a
p3t1_bcGHAQ	7.76858	-3.19924	Immune cells	B	B	tB cells	1	p3t1	B cells naive	tB cells	tB	p3	Tumor	Female	Primary	T4N0M1a
p3t1_bcFZNS	7.78105	-2.54642	Immune cells	B	B	tB cells	1	p3t1	B cells naive	tB cells	tB	p3	Tumor	Female	Primary	T4N0M1a
p3t1_bcCLME	6.77494	-2.75768	Immune cells	B	B	tB cells	1	p3t1	B cells memory	tB cells	tB	p3	Tumor	Female	Primary	T4N0M1a
p3t1_bcGMHU	6.19961	-2.33526	Immune cells	B	B	tB cells	1	p3t1	B cells memory	tB cells	tB	p3	Tumor	Female	Primary	T4N0M1a
p3t1_bcABDW	6.03794	-2.98335	Immune cells	B	B	tB cells	1	p3t1	B cells memory	tB cells	tB	p3	Tumor	Female	Primary	T4N0M1a
p3t1_bcDXQB	7.10331	-2.57723	Immune cells	B	B	NA	1	NA	NA	NA	NA	p3	Tumor	Female	Primary	T4N0M1a
p3t1_bcHJCY	7.24679	-1.45228	Immune cells	B	B	tB cells	1	p3t1	B cells memory	tB cells	tB	p3	Tumor	Female	Primary	T4N0M1a
p3t1_bcETLK	7.67063	-2.95861	Immune cells	B	B	tB cells	1	p3t1	B cells memory	tB cells	tB	p3	Tumor	Female	Primary	T4N0M1a
p3t1_bcGFZG	-3.22434	-5.90354	Immune cells	B	B	tB cells	1	p3t1	B cells memory	tB cells	tB	p3	Tumor	Female	Primary	T4N0M1a
p3t1_bcIGIQ	7.30396	-3.08692	Immune cells	B	B	tB cells	1	p3t1	B cells memory	tB cells	tB	p3	Tumor	Female	Primary	T4N0M1a
p3t1_bcBECH	6.16527	-2.29035	Immune cells	B	B	NA	1	NA	NA	NA	NA	p3	Tumor	Female	Primary	T4N0M1a
p3t1_bcEQYV	6.65301	-1.90457	Immune cells	B	B	tB cells	1	p3t1	B cells memory	tB cells	tB	p3	Tumor	Female	Primary	T4N0M1a
p3t1_bcAZCV	7.12138	-2.72514	Immune cells	B	B	tB cells	1	p3t1	B cells memory	tB cells	tB	p3	Tumor	Female	Primary	T4N0M1a
p3t1_bcFULU	6.79495	-2.62066	Immune cells	B	B	tB cells	1	p3t1	B cells memory	tB cells	tB	p3	Tumor	Female	Primary	T4N0M1a
p3t1_bcEKGE	6.80377	-3.3908	Immune cells	B	B	tB cells	1	p3t1	B cells memory	tB cells	tB	p3	Tumor	Female	Primary	T4N0M1a
p3t1_bcGLTI	8.12299	-3.15875	Immune cells	B	B	tB cells	1	p3t1	B cells naive	tB cells	tB	p3	Tumor	Female	Primary	T4N0M1a
p3t1_bcFXOA	7.29192	-2.315	Immune cells	B	B	tB cells	1	p3t1	B cells memory	tB cells	tB	p3	Tumor	Female	Primary	T4N0M1a
p3t1_bcFWEY	6.71308	-1.33178	Immune cells	B	B	NA	1	NA	NA	NA	NA	p3	Tumor	Female	Primary	T4N0M1a
p3t1_bcDVUP	6.33326	-3.57149	Immune cells	B	B	tB cells	1	p3t1	B cells memory	tB cells	tB	p3	Tumor	Female	Primary	T4N0M1a
p3t1_bcDMTR	7.60442	-2.66059	Immune cells	B	B	tB cells	1	p3t1	B cells memory	tB cells	tB	p3	Tumor	Female	Primary	T4N0M1a
p3t1_bcABID	7.62998	-3.17085	Immune cells	B	B	tB cells	1	p3t1	B cells memory	tB cells	tB	p3	Tumor	Female	Primary	T4N0M1a
p3t1_bcFXTY	7.08889	-2.20643	Immune cells	B	B	tB cells	1	p3t1	B cells memory	tB cells	tB	p3	Tumor	Female	Primary	T4N0M1a
p3t1_bcAYCS	6.35377	-2.71828	Immune cells	B	B	tB cells	1	p3t1	B cells memory	tB cells	tB	p3	Tumor	Female	Primary	T4N0M1a
p3t1_bcACJQ	7.12939	-2.20597	Immune cells	B	B	tB cells	1	p3t1	B cells memory	tB cells	tB	p3	Tumor	Female	Primary	T4N0M1a
p3t1_bcDMHN	6.36938	-2.51527	Immune cells	B	B	tB cells	1	p3t1	B cells memory	tB cells	tB	p3	Tumor	Female	Primary	T4N0M1a
p3t1_bcEEJN	1.18495	-3.88685	Immune cells	B	B	tpDC	1	p3t1	B cells memory	tpDC	tpDC	p3	Tumor	Female	Primary	T4N0M1a
p3t1_bcDLSI	7.01877	-1.81618	Immune cells	B	B	tB cells	1	p3t1	B cells memory	tB cells	tB	p3	Tumor	Female	Primary	T4N0M1a
p3t1_bcESRW	6.92256	-2.78903	Immune cells	B	B	tB cells	1	p3t1	B cells memory	tB cells	tB	p3	Tumor	Female	Primary	T4N0M1a
p3t1_bcHNVT	6.90164	-1.87592	Immune cells	B	B	tB cells	1	p3t1	B cells memory	tB cells	tB	p3	Tumor	Female	Primary	T4N0M1a
p3t1_bcGWUK	5.44643	-2.59705	Immune cells	B	B	tB cells	1	p3t1	B cells memory	tB cells	tB	p3	Tumor	Female	Primary	T4N0M1a
p3t1_bcHRFR	7.73228	-3.07692	Immune cells	B	B	tB cells	1	p3t1	B cells memory	tB cells	tB	p3	Tumor	Female	Primary	T4N0M1a
p3t1_bcGLGE	6.26678	-3.00869	Immune cells	B	B	tB cells	1	p3t1	B cells memory	tB cells	tB	p3	Tumor	Female	Primary	T4N0M1a
p3t1_bcCZPC	7.39979	-2.36638	Immune cells	B	B	tB cells	1	p3t1	B cells naive	tB cells	tB	p3	Tumor	Female	Primary	T4N0M1a
p3t1_bcEFQL	7.93168	-3.2487	Immune cells	B	B	tB cells	1	p3t1	B cells naive	tB cells	tB	p3	Tumor	Female	Primary	T4N0M1a
p3t1_bcACPR	6.88709	-2.92838	Immune cells	B	B	tB cells	1	p3t1	B cells memory	tB cells	tB	p3	Tumor	Female	Primary	T4N0M1a
p3t1_bcAWBI	7.30277	-3.55468	Immune cells	B	B	tB cells	1	p3t1	B cells memory	tB cells	tB	p3	Tumor	Female	Primary	T4N0M1a
p3t1_bcFLPP	6.9514	-2.9604	Immune cells	B	B	tB cells	1	p3t1	B cells memory	tB cells	tB	p3	Tumor	Female	Primary	T4N0M1a
p3t1_bcAYEV	6.60323	-3.05662	Immune cells	B	B	tB cells	1	p3t1	B cells memory	tB cells	tB	p3	Tumor	Female	Primary	T4N0M1a
p3t1_bcDPGX	7.7084	-2.46122	Immune cells	B	B	tB cells	1	p3t1	B cells memory	tB cells	tB	p3	Tumor	Female	Primary	T4N0M1a
p3t1_bcGPNC	6.7902	-3.23036	Immune cells	B	B	tB cells	1	p3t1	B cells memory	tB cells	tB	p3	Tumor	Female	Primary	T4N0M1a
p3t1_bcCOTE	6.6158	-3.60096	Immune cells	B	B	tB cells	1	p3t1	B cells memory	tB cells	tB	p3	Tumor	Female	Primary	T4N0M1a
p3t1_bcHNMD	7.45861	-2.73926	Immune cells	B	B	tB cells	1	p3t1	B cells memory	tB cells	tB	p3	Tumor	Female	Primary	T4N0M1a
p3t1_bcCGGQ	6.25943	-2.74623	Immune cells	B	B	tB cells	1	p3t1	B cells memory	tB cells	tB	p3	Tumor	Female	Primary	T4N0M1a
p3t1_bcHXEK	6.16133	-2.30972	Immune cells	B	B	tB cells	1	p3t1	B cells memory	tB cells	tB	p3	Tumor	Female	Primary	T4N0M1a
p3t1_bcBJBB	6.34755	-3.52686	Immune cells	B	B	tB cells	1	p3t1	B cells memory	tB cells	tB	p3	Tumor	Female	Primary	T4N0M1a
p3t1_bcGGIE	7.04185	-2.65791	Immune cells	B	B	tB cells	1	p3t1	B cells memory	tB cells	tB	p3	Tumor	Female	Primary	T4N0M1a
p3t1_bcBBCH	7.85128	-2.17653	Immune cells	B	B	tB cells	1	p3t1	B cells memory	tB cells	tB	p3	Tumor	Female	Primary	T4N0M1a
p3t1_bcBGPP	6.50636	-2.82343	Immune cells	B	B	tB cells	1	p3t1	B cells memory	tB cells	tB	p3	Tumor	Female	Primary	T4N0M1a
p3t1_bcAXSZ	5.90097	-2.4788	Immune cells	B	B	tB cells	1	p3t1	B cells memory	tB cells	tB	p3	Tumor	Female	Primary	T4N0M1a
p3t1_bcBLYE	6.28701	-2.73188	Immune cells	B	B	tB cells	1	p3t1	B cells memory	tB cells	tB	p3	Tumor	Female	Primary	T4N0M1a
p3t1_bcENGP	7.18155	-3.52953	Immune cells	B	B	tB cells	1	p3t1	B cells memory	tB cells	tB	p3	Tumor	Female	Primary	T4N0M1a
p3t1_bcFCLZ	7.45571	-3.30547	Immune cells	B	B	tB cells	1	p3t1	B cells memory	tB cells	tB	p3	Tumor	Female	Primary	T4N0M1a
p3t1_bcGYJM	5.75339	-3.26094	Immune cells	B	B	tB cells	1	p3t1	B cells memory	tB cells	tB	p3	Tumor	Female	Primary	T4N0M1a
p3t1_bcFEBL	8.00234	-3.03531	Immune cells	B	B	tB cells	1	p3t1	B cells naive	tB cells	tB	p3	Tumor	Female	Primary	T4N0M1a
p3t1_bcGZLF	7.01026	-1.73916	Immune cells	B	B	tB cells	1	p3t1	B cells memory	tB cells	tB	p3	Tumor	Female	Primary	T4N0M1a
p3t1_bcGIAO	7.05297	-1.86747	Immune cells	B	B	tB cells	1	p3t1	B cells memory	tB cells	tB	p3	Tumor	Female	Primary	T4N0M1a
p3t1_bcCYNP	6.55993	-2.43765	Immune cells	B	B	tB cells	1	p3t1	B cells memory	tB cells	tB	p3	Tumor	Female	Primary	T4N0M1a
p3t1_bcDBKZ	6.94891	-2.14835	Immune cells	B	B	tB cells	1	p3t1	B cells memory	tB cells	tB	p3	Tumor	Female	Primary	T4N0M1a
p3t1_bcIHMA	6.54392	-3.4047	Immune cells	B	B	tB cells	1	p3t1	B cells memory	tB cells	tB	p3	Tumor	Female	Primary	T4N0M1a
p3t1_bcHNNA	6.31693	-2.88394	Immune cells	B	B	tB cells	1	p3t1	B cells memory	tB cells	tB	p3	Tumor	Female	Primary	T4N0M1a
p3t1_bcBWVU	7.24024	-2.63615	Immune cells	B	B	tB cells	1	p3t1	B cells memory	tB cells	tB	p3	Tumor	Female	Primary	T4N0M1a
p3t1_bcDDFM	7.16963	-2.5493	Immune cells	B	B	tB cells	1	p3t1	B cells memory	tB cells	tB	p3	Tumor	Female	Primary	T4N0M1a
p3t1_bcEQOY	6.76326	-2.76954	Immune cells	B	B	tB cells	1	p3t1	B cells memory	tB cells	tB	p3	Tumor	Female	Primary	T4N0M1a
p3t1_bcCELG	6.18304	-3.11504	Immune cells	B	B	tB cells	1	p3t1	B cells memory	tB cells	tB	p3	Tumor	Female	Primary	T4N0M1a
p3t1_bcGZMO	7.85441	-2.51785	Immune cells	B	B	tB cells	1	p3t1	B cells memory	tB cells	tB	p3	Tumor	Female	Primary	T4N0M1a
p3t1_bcFNPL	7.93112	-3.0829	Immune cells	B	B	NA	1	NA	NA	NA	NA	p3	Tumor	Female	Primary	T4N0M1a
p3t1_bcHGLC	5.94496	-3.32081	Immune cells	B	B	tB cells	1	p3t1	B cells memory	tB cells	tB	p3	Tumor	Female	Primary	T4N0M1a
p3t1_bcAWNP	6.51388	-2.49721	Immune cells	B	B	tB cells	1	p3t1	B cells memory	tB cells	tB	p3	Tumor	Female	Primary	T4N0M1a
p3t1_bcETPP	7.15546	-3.2476	Immune cells	B	B	tB cells	1	p3t1	B cells memory	tB cells	tB	p3	Tumor	Female	Primary	T4N0M1a
p3t1_bcIFFE	6.53433	-2.59135	Immune cells	B	B	tB cells	1	p3t1	B cells memory	tB cells	tB	p3	Tumor	Female	Primary	T4N0M1a
p3t1_bcASDQ	7.20234	-1.81401	Immune cells	B	B	tB cells	1	p3t1	B cells memory	tB cells	tB	p3	Tumor	Female	Primary	T4N0M1a
p3t1_bcHDZI	7.15891	-1.28415	Immune cells	B	B	tB cells	1	p3t1	B cells memory	tB cells	tB	p3	Tumor	Female	Primary	T4N0M1a
p3t1_bcEFAT	7.23292	-2.41279	Immune cells	B	B	tB cells	1	p3t1	B cells memory	tB cells	tB	p3	Tumor	Female	Primary	T4N0M1a
p3t1_bcBJDF	6.97696	-2.66604	Immune cells	B	B	tB cells	1	p3t1	B cells memory	tB cells	tB	p3	Tumor	Female	Primary	T4N0M1a
p7t2_bcFXWL	7.02245	-1.10649	Immune cells	B	B	tB cells	1	p7t2	B cells memory	tB cells	tB	p7	Tumor	Female	Primary	T3N1Mx
p7t2_bcHZGT	5.95439	-2.78953	Immune cells	B	B	tB cells	1	p7t2	B cells memory	tB cells	tB	p7	Tumor	Female	Primary	T3N1Mx
p7t2_bcFUOJ	1.13625	-3.92185	Immune cells	B	B	tpDC	1	p7t2	B cells memory	tpDC	tpDC	p7	Tumor	Female	Primary	T3N1Mx
p7t2_bcGXMR	1.09229	-3.94864	Immune cells	B	B	tpDC	1	p7t2	Eosinophils	tpDC	tpDC	p7	Tumor	Female	Primary	T3N1Mx
p7t2_bcEHVV	6.83309	-3.63706	Immune cells	B	B	tB cells	1	p7t2	B cells memory	tB cells	tB	p7	Tumor	Female	Primary	T3N1Mx
p7t2_bcGEAG	7.39878	-1.82409	Immune cells	B	B	tB cells	1	p7t2	B cells memory	tB cells	tB	p7	Tumor	Female	Primary	T3N1Mx
p7t2_bcIBDS	7.60742	-2.65016	Immune cells	B	B	tB cells	1	p7t2	B cells memory	tB cells	tB	p7	Tumor	Female	Primary	T3N1Mx
p7t2_bcFUWT	6.47735	-2.39225	Immune cells	B	B	tB cells	1	p7t2	B cells memory	tB cells	tB	p7	Tumor	Female	Primary	T3N1Mx
p7t2_bcBIEE	0.705675	-5.1697	Immune cells	B	B	tpDC	1	p7t2	Eosinophils	tpDC	tpDC	p7	Tumor	Female	Primary	T3N1Mx
p7t2_bcGLIN	6.84561	-1.07011	Immune cells	B	B	tB cells	1	p7t2	B cells memory	tB cells	tB	p7	Tumor	Female	Primary	T3N1Mx
p7t2_bcFJPV	7.56312	-1.59783	Immune cells	B	B	tB cells	1	p7t2	B cells memory	tB cells	tB	p7	Tumor	Female	Primary	T3N1Mx
p7t2_bcARNK	0.988286	-4.16636	Immune cells	B	B	tpDC	1	p7t2	T cells regulatory (Tregs)	tpDC	tpDC	p7	Tumor	Female	Primary	T3N1Mx
p7t2_bcETYO	1.00085	-4.03348	Immune cells	B	B	tpDC	1	p7t2	B cells memory	tpDC	tpDC	p7	Tumor	Female	Primary	T3N1Mx
p7t2_bcDSUI	1.06483	-4.00498	Immune cells	B	B	tpDC	1	p7t2	B cells memory	tpDC	tpDC	p7	Tumor	Female	Primary	T3N1Mx
p7t2_bcCWGZ	5.80431	-3.04599	Immune cells	B	B	tB cells	1	p7t2	B cells memory	tB cells	tB	p7	Tumor	Female	Primary	T3N1Mx
p7t2_bcBHKZ	1.11946	-3.96058	Immune cells	B	B	tpDC	1	p7t2	B cells memory	tpDC	tpDC	p7	Tumor	Female	Primary	T3N1Mx
p7t2_bcHJET	0.960576	-4.09852	Immune cells	B	B	tpDC	1	p7t2	B cells memory	tpDC	tpDC	p7	Tumor	Female	Primary	T3N1Mx
p7t2_bcEMHJ	1.3531	-3.76069	Immune cells	B	B	tpDC	1	p7t2	B cells memory	tpDC	tpDC	p7	Tumor	Female	Primary	T3N1Mx
p7t2_bcDHUP	7.73704	-2.82871	Immune cells	B	B	tB cells	1	p7t2	B cells memory	tB cells	tB	p7	Tumor	Female	Primary	T3N1Mx
p7t2_bcIDEG	1.13452	-3.91807	Immune cells	B	B	tpDC	1	p7t2	Dendritic cells activated	tpDC	tpDC	p7	Tumor	Female	Primary	T3N1Mx
p7t2_bcBVEU	7.05338	-4.01626	Immune cells	B	B	tB cells	1	p7t2	B cells memory	tB cells	tB	p7	Tumor	Female	Primary	T3N1Mx
p7t2_bcBZZX	7.31056	-1.90121	Immune cells	B	B	tB cells	1	p7t2	B cells memory	tB cells	tB	p7	Tumor	Female	Primary	T3N1Mx
p7t2_bcEZYE	1.05677	-4.0152	Immune cells	B	B	tpDC	1	p7t2	B cells memory	tpDC	tpDC	p7	Tumor	Female	Primary	T3N1Mx
p7t2_bcHVSM	7.69228	-1.96881	Immune cells	B	B	tB cells	1	p7t2	B cells memory	tB cells	tB	p7	Tumor	Female	Primary	T3N1Mx
p7t2_bcHRWZ	7.36925	-2.84329	Immune cells	B	B	tB cells	1	p7t2	B cells memory	tB cells	tB	p7	Tumor	Female	Primary	T3N1Mx
p7t2_bcHBIN	7.98343	-2.86669	Immune cells	B	B	tB cells	1	p7t2	B cells memory	tB cells	tB	p7	Tumor	Female	Primary	T3N1Mx
p7t2_bcFEMF	7.9113	-2.39414	Immune cells	B	B	tB cells	1	p7t2	B cells memory	tB cells	tB	p7	Tumor	Female	Primary	T3N1Mx
p7t2_bcGPJZ	7.07945	-1.37263	Immune cells	B	B	tB cells	1	p7t2	B cells memory	tB cells	tB	p7	Tumor	Female	Primary	T3N1Mx
p7t2_bcFAMQ	0.894605	-4.4817	Immune cells	B	B	tpDC	1	p7t2	Eosinophils	tpDC	tpDC	p7	Tumor	Female	Primary	T3N1Mx
p7t2_bcHAGO	1.07819	-3.99236	Immune cells	B	B	tpDC	1	p7t2	Monocytes	tpDC	tpDC	p7	Tumor	Female	Primary	T3N1Mx
p7t2_bcEXDU	6.63015	-2.61005	Immune cells	B	B	tB cells	1	p7t2	B cells memory	tB cells	tB	p7	Tumor	Female	Primary	T3N1Mx
p7t2_bcELUA	0.82265	-4.82643	Immune cells	B	B	tpDC	1	p7t2	Eosinophils	tpDC	tpDC	p7	Tumor	Female	Primary	T3N1Mx
p7t2_bcBMPS	0.995492	-4.06298	Immune cells	B	B	tpDC	1	p7t2	B cells memory	tpDC	tpDC	p7	Tumor	Female	Primary	T3N1Mx
p7t2_bcCTAM	1.04393	-3.9585	Immune cells	B	B	tpDC	1	p7t2	Monocytes	tpDC	tpDC	p7	Tumor	Female	Primary	T3N1Mx
p7t2_bcDQLS	6.93674	-1.33257	Immune cells	B	B	tB cells	1	p7t2	B cells memory	tB cells	tB	p7	Tumor	Female	Primary	T3N1Mx
p7t2_bcAUXK	7.18364	-1.35608	Immune cells	B	B	tB cells	1	p7t2	B cells memory	tB cells	tB	p7	Tumor	Female	Primary	T3N1Mx
p7t2_bcGYPL	0.959467	-4.10553	Immune cells	B	B	tpDC	1	p7t2	NK cells resting	tpDC	tpDC	p7	Tumor	Female	Primary	T3N1Mx
p7t2_bcIFFE	6.92928	-0.991209	Immune cells	B	B	tB cells	1	p7t2	B cells memory	tB cells	tB	p7	Tumor	Female	Primary	T3N1Mx
p7t2_bcHWNX	6.39023	-3.78619	Immune cells	B	B	tB cells	1	p7t2	B cells memory	tB cells	tB	p7	Tumor	Female	Primary	T3N1Mx
p7t2_bcABMK	7.51595	-1.93183	Immune cells	B	B	tB cells	1	p7t2	B cells memory	tB cells	tB	p7	Tumor	Female	Primary	T3N1Mx
p7t2_bcHSKX	0.874727	-4.57068	Immune cells	B	B	tpDC	1	p7t2	Eosinophils	tpDC	tpDC	p7	Tumor	Female	Primary	T3N1Mx
p7t2_bcBCJC	7.55559	-2.50038	Immune cells	B	B	tB cells	1	p7t2	B cells memory	tB cells	tB	p7	Tumor	Female	Primary	T3N1Mx
p7t2_bcEWOD	0.921454	-4.57945	Immune cells	B	B	tpDC	1	p7t2	Monocytes	tpDC	tpDC	p7	Tumor	Female	Primary	T3N1Mx
p7t2_bcFVCP	6.82098	-0.922807	Immune cells	B	B	tT cells	1	p7t2	T cells follicular helper	tT cells	tT2	p7	Tumor	Female	Primary	T3N1Mx
p7t2_bcGVKX	-2.77894	-5.83483	Immune cells	B	B	tMoMacDC	1	p7t2	Dendritic cells activated	tMoMacDC	tDC3	p7	Tumor	Female	Primary	T3N1Mx
p7t2_bcBWGV	1.01539	-4.06319	Immune cells	B	B	tpDC	1	p7t2	Eosinophils	tpDC	tpDC	p7	Tumor	Female	Primary	T3N1Mx
p7t2_bcBBAS	6.40845	-3.64109	Immune cells	B	B	tB cells	1	p7t2	B cells memory	tB cells	tB	p7	Tumor	Female	Primary	T3N1Mx
p7t2_bcDITF	1.01369	-4.03953	Immune cells	B	B	tpDC	1	p7t2	Monocytes	tpDC	tpDC	p7	Tumor	Female	Primary	T3N1Mx
p1b2_bcDCKG	7.3574	-3.50007	Immune cells	B	B	bB cells	1	p1b2	B cells naive	bB cells	bB cells	p1	PBMC	Male	Primary	T2aN1Mx
p1b2_bcAUZD	7.19494	-3.92991	Immune cells	B	B	bB cells	1	p1b2	B cells memory	bB cells	bB cells	p1	PBMC	Male	Primary	T2aN1Mx
p1b2_bcBMCI	7.65588	-3.29353	Immune cells	B	B	bB cells	1	p1b2	B cells naive	bB cells	bB cells	p1	PBMC	Male	Primary	T2aN1Mx
p1b2_bcAVRO	6.89718	-3.37916	Immune cells	B	B	bB cells	1	p1b2	B cells memory	bB cells	bB cells	p1	PBMC	Male	Primary	T2aN1Mx
p1b2_bcBAMM	7.63337	-3.28858	Immune cells	B	B	bB cells	1	p1b2	B cells naive	bB cells	bB cells	p1	PBMC	Male	Primary	T2aN1Mx
p1b2_bcGWNA	7.59923	-3.43561	Immune cells	B	B	bB cells	1	p1b2	B cells naive	bB cells	bB cells	p1	PBMC	Male	Primary	T2aN1Mx
p1b2_bcGDXS	7.81066	-3.24865	Immune cells	B	B	bB cells	1	p1b2	B cells naive	bB cells	bB cells	p1	PBMC	Male	Primary	T2aN1Mx
p1b2_bcCWUT	5.68775	-3.33134	Immune cells	B	B	bB cells	1	p1b2	B cells memory	bB cells	bB cells	p1	PBMC	Male	Primary	T2aN1Mx
p1b2_bcCBLU	1.34202	-3.81702	Immune cells	B	B	bpDC	1	p1b2	Monocytes	bpDC	bpDC	p1	PBMC	Male	Primary	T2aN1Mx
p1b2_bcHBKH	1.30948	-3.80292	Immune cells	B	B	bpDC	1	p1b2	Monocytes	bpDC	bpDC	p1	PBMC	Male	Primary	T2aN1Mx
p1b2_bcHYFJ	7.4945	-3.61669	Immune cells	B	B	bB cells	1	p1b2	B cells naive	bB cells	bB cells	p1	PBMC	Male	Primary	T2aN1Mx
p1b2_bcAVAN	1.45011	-3.75186	Immune cells	B	B	bpDC	1	p1b2	B cells memory	bpDC	bpDC	p1	PBMC	Male	Primary	T2aN1Mx
p1b2_bcEZFN	6.64277	-3.48812	Immune cells	B	B	bB cells	1	p1b2	B cells memory	bB cells	bB cells	p1	PBMC	Male	Primary	T2aN1Mx
p1b2_bcFTKJ	7.04555	-3.48317	Immune cells	B	B	bB cells	1	p1b2	B cells memory	bB cells	bB cells	p1	PBMC	Male	Primary	T2aN1Mx
p1b2_bcGGTI	7.56758	-3.4498	Immune cells	B	B	bB cells	1	p1b2	B cells naive	bB cells	bB cells	p1	PBMC	Male	Primary	T2aN1Mx
p1b2_bcGJBB	6.04207	-3.46581	Immune cells	B	B	bB cells	1	p1b2	B cells memory	bB cells	bB cells	p1	PBMC	Male	Primary	T2aN1Mx
p1b2_bcBGEA	7.85161	-3.40639	Immune cells	B	B	bB cells	1	p1b2	B cells naive	bB cells	bB cells	p1	PBMC	Male	Primary	T2aN1Mx
p1b2_bcFKGY	7.97175	-3.26579	Immune cells	B	B	bB cells	1	p1b2	B cells memory	bB cells	bB cells	p1	PBMC	Male	Primary	T2aN1Mx
p1b2_bcHECG	1.30056	-3.81605	Immune cells	B	B	bpDC	1	p1b2	Monocytes	bpDC	bpDC	p1	PBMC	Male	Primary	T2aN1Mx
p1b2_bcARGE	7.89061	-3.47852	Immune cells	B	B	bB cells	1	p1b2	B cells naive	bB cells	bB cells	p1	PBMC	Male	Primary	T2aN1Mx
p1b2_bcFTVW	1.61862	-3.68138	Immune cells	B	B	bpDC	1	p1b2	B cells memory	bpDC	bpDC	p1	PBMC	Male	Primary	T2aN1Mx
p1b2_bcHWZK	7.25501	-3.77287	Immune cells	B	B	bB cells	1	p1b2	B cells naive	bB cells	bB cells	p1	PBMC	Male	Primary	T2aN1Mx
p1b2_bcHNYR	7.43551	-3.74484	Immune cells	B	B	bB cells	1	p1b2	B cells naive	bB cells	bB cells	p1	PBMC	Male	Primary	T2aN1Mx
p1b2_bcIJWQ	1.32725	-3.82423	Immune cells	B	B	bpDC	1	p1b2	Monocytes	bpDC	bpDC	p1	PBMC	Male	Primary	T2aN1Mx
p1b2_bcGQTX	7.68076	-3.62977	Immune cells	B	B	bB cells	1	p1b2	B cells naive	bB cells	bB cells	p1	PBMC	Male	Primary	T2aN1Mx
p1t2_bcCBWW	1.11689	-3.93931	Immune cells	B	B	tpDC	1	p1t2	B cells memory	tpDC	tpDC	p1	Tumor	Male	Primary	T2aN1Mx
p1t2_bcGKMJ	1.04235	-3.992	Immune cells	B	B	tpDC	1	p1t2	B cells memory	tpDC	tpDC	p1	Tumor	Male	Primary	T2aN1Mx
p1t2_bcIJYA	6.97321	-3.2489	Immune cells	B	B	tB cells	1	p1t2	B cells memory	tB cells	tB	p1	Tumor	Male	Primary	T2aN1Mx
p1t2_bcFIYH	7.59795	-2.97485	Immune cells	B	B	tB cells	1	p1t2	B cells memory	tB cells	tB	p1	Tumor	Male	Primary	T2aN1Mx
p1t2_bcHHXP	1.00744	-4.0521	Immune cells	B	B	tpDC	1	p1t2	T cells CD8	tpDC	tpDC	p1	Tumor	Male	Primary	T2aN1Mx
p1t2_bcBBTJ	0.952956	-4.11039	Immune cells	B	B	tpDC	1	p1t2	B cells memory	tpDC	tpDC	p1	Tumor	Male	Primary	T2aN1Mx
p1t2_bcDPXQ	7.8279	-3.05627	Immune cells	B	B	tB cells	1	p1t2	B cells naive	tB cells	tB	p1	Tumor	Male	Primary	T2aN1Mx
p1t2_bcAXLZ	6.65028	-2.12981	Immune cells	B	B	tB cells	1	p1t2	B cells memory	tB cells	tB	p1	Tumor	Male	Primary	T2aN1Mx
p1t2_bcHBZT	7.27034	-2.12874	Immune cells	B	B	tB cells	1	p1t2	B cells memory	tB cells	tB	p1	Tumor	Male	Primary	T2aN1Mx
p1t2_bcABFN	7.19105	-2.35105	Immune cells	B	B	tB cells	1	p1t2	B cells memory	tB cells	tB	p1	Tumor	Male	Primary	T2aN1Mx
p1t2_bcGQDJ	7.21668	-2.25495	Immune cells	B	B	tB cells	1	p1t2	B cells memory	tB cells	tB	p1	Tumor	Male	Primary	T2aN1Mx
p1t2_bcHKRC	7.25488	-2.45676	Immune cells	B	B	tB cells	1	p1t2	B cells memory	tB cells	tB	p1	Tumor	Male	Primary	T2aN1Mx
p1t2_bcHMEO	-2.775	-5.81962	Immune cells	B	B	tMoMacDC	1	p1t2	Monocytes	tMoMacDC	tMonoDC	p1	Tumor	Male	Primary	T2aN1Mx
p1t2_bcHJCZ	1.20397	-3.84887	Immune cells	B	B	tpDC	1	p1t2	B cells memory	tpDC	tpDC	p1	Tumor	Male	Primary	T2aN1Mx
p1t2_bcHDLM	-3.16739	-6.16496	Immune cells	B	B	tMoMacDC	1	p1t2	Monocytes	tMoMacDC	tDC1	p1	Tumor	Male	Primary	T2aN1Mx
p1t2_bcBOMT	1.17789	-3.9093	Immune cells	B	B	tpDC	1	p1t2	B cells memory	tpDC	tpDC	p1	Tumor	Male	Primary	T2aN1Mx
p1t2_bcHZTN	6.70637	-2.54246	Immune cells	B	B	tB cells	1	p1t2	B cells memory	tB cells	tB	p1	Tumor	Male	Primary	T2aN1Mx
p1t2_bcHRHZ	1.00879	-4.06333	Immune cells	B	B	tpDC	1	p1t2	T cells CD8	tpDC	tpDC	p1	Tumor	Male	Primary	T2aN1Mx
p1t2_bcCSSF	6.8476	-2.45545	Immune cells	B	B	NA	1	NA	NA	NA	NA	p1	Tumor	Male	Primary	T2aN1Mx
p1t2_bcFFDH	0.952796	-4.10104	Immune cells	B	B	tpDC	1	p1t2	Eosinophils	tpDC	tpDC	p1	Tumor	Male	Primary	T2aN1Mx
p1t2_bcGBAR	1.11331	-4.05005	Immune cells	B	B	tpDC	1	p1t2	NK cells resting	tpDC	tpDC	p1	Tumor	Male	Primary	T2aN1Mx
p1t2_bcFLIF	6.16092	-2.31548	Immune cells	B	B	tB cells	1	p1t2	B cells memory	tB cells	tB	p1	Tumor	Male	Primary	T2aN1Mx
p1t2_bcIHPD	5.85876	-3.4358	Immune cells	B	B	tB cells	1	p1t2	B cells memory	tB cells	tB	p1	Tumor	Male	Primary	T2aN1Mx
p1t2_bcHXZW	6.79949	-2.66953	Immune cells	B	B	tB cells	1	p1t2	B cells memory	tB cells	tB	p1	Tumor	Male	Primary	T2aN1Mx
p1t2_bcBTLF	1.02771	-4.03554	Immune cells	B	B	tpDC	1	p1t2	B cells memory	tpDC	tpDC	p1	Tumor	Male	Primary	T2aN1Mx
p1t2_bcHRAU	1.06159	-4.0017	Immune cells	B	B	tpDC	1	p1t2	B cells memory	tpDC	tpDC	p1	Tumor	Male	Primary	T2aN1Mx
p1t2_bcHAER	6.66832	-3.3006	Immune cells	B	B	tB cells	1	p1t2	B cells memory	tB cells	tB	p1	Tumor	Male	Primary	T2aN1Mx
p1t2_bcFIFZ	1.12764	-3.91907	Immune cells	B	B	tpDC	1	p1t2	Eosinophils	tpDC	tpDC	p1	Tumor	Male	Primary	T2aN1Mx
p1t2_bcHXFC	7.47129	-3.52255	Immune cells	B	B	tB cells	1	p1t2	B cells memory	tB cells	tB	p1	Tumor	Male	Primary	T2aN1Mx
p1t2_bcATIE	5.69172	-3.06956	Immune cells	B	B	tB cells	1	p1t2	B cells memory	tB cells	tB	p1	Tumor	Male	Primary	T2aN1Mx
p1t2_bcHZWY	6.04217	-3.40272	Immune cells	B	B	tB cells	1	p1t2	B cells memory	tB cells	tB	p1	Tumor	Male	Primary	T2aN1Mx
p1t2_bcBXYQ	-2.92521	-5.97039	Immune cells	B	B	tMoMacDC	1	p1t2	Monocytes	tMoMacDC	tMonoDC	p1	Tumor	Male	Primary	T2aN1Mx
p1t2_bcHBJZ	7.7246	-3.02364	Immune cells	B	B	tB cells	1	p1t2	B cells memory	tB cells	tB	p1	Tumor	Male	Primary	T2aN1Mx
p1t2_bcFJMQ	1.01837	-4.01149	Immune cells	B	B	tpDC	1	p1t2	B cells memory	tpDC	tpDC	p1	Tumor	Male	Primary	T2aN1Mx
p1t2_bcGJAA	1.15812	-3.98505	Immune cells	B	B	tpDC	1	p1t2	B cells memory	tpDC	tpDC	p1	Tumor	Male	Primary	T2aN1Mx
p1t2_bcFWHB	6.17673	-3.36496	Immune cells	B	B	tB cells	1	p1t2	B cells memory	tB cells	tB	p1	Tumor	Male	Primary	T2aN1Mx
p1t2_bcHPMD	8.00961	-3.10034	Immune cells	B	B	tB cells	1	p1t2	B cells naive	tB cells	tB	p1	Tumor	Male	Primary	T2aN1Mx
p1t2_bcHCZD	1.09662	-3.96402	Immune cells	B	B	tpDC	1	p1t2	B cells memory	tpDC	tpDC	p1	Tumor	Male	Primary	T2aN1Mx
p1t2_bcHXPH	5.79783	-3.43876	Immune cells	B	B	tB cells	1	p1t2	B cells memory	tB cells	tB	p1	Tumor	Male	Primary	T2aN1Mx
p1t2_bcHPRA	7.54423	-2.09018	Immune cells	B	B	tB cells	1	p1t2	B cells memory	tB cells	tB	p1	Tumor	Male	Primary	T2aN1Mx
p1t2_bcCDUJ	-2.93803	-5.7433	Immune cells	B	B	tMoMacDC	1	p1t2	Dendritic cells activated	tMoMacDC	tDC3	p1	Tumor	Male	Primary	T2aN1Mx
p1t2_bcFSRD	0.987116	-4.06565	Immune cells	B	B	tpDC	1	p1t2	Monocytes	tpDC	tpDC	p1	Tumor	Male	Primary	T2aN1Mx
p1t2_bcCESZ	6.62355	-4.04539	Immune cells	B	B	tB cells	1	p1t2	B cells memory	tB cells	tB	p1	Tumor	Male	Primary	T2aN1Mx
p1t2_bcHXNH	1.09824	-3.9528	Immune cells	B	B	tpDC	1	p1t2	T cells CD4 memory resting	tpDC	tpDC	p1	Tumor	Male	Primary	T2aN1Mx
p1t2_bcDOQX	7.70326	-2.76037	Immune cells	B	B	tB cells	1	p1t2	B cells memory	tB cells	tB	p1	Tumor	Male	Primary	T2aN1Mx
p1t2_bcDUUF	5.87806	-3.00164	Immune cells	B	B	tB cells	1	p1t2	B cells memory	tB cells	tB	p1	Tumor	Male	Primary	T2aN1Mx
p1t2_bcFEOM	1.04752	-4.00836	Immune cells	B	B	tpDC	1	p1t2	B cells memory	tpDC	tpDC	p1	Tumor	Male	Primary	T2aN1Mx
p1t2_bcIAJA	1.10313	-3.97952	Immune cells	B	B	tpDC	1	p1t2	B cells memory	tpDC	tpDC	p1	Tumor	Male	Primary	T2aN1Mx
p1t2_bcBSAF	10.94	-6.42611	Immune cells	B	B	tB cells	1	p1t2	B cells memory	tB cells	tB	p1	Tumor	Male	Primary	T2aN1Mx
p1t2_bcIIWS	-3.23155	-6.01122	Immune cells	B	B	tMoMacDC	1	p1t2	Monocytes	tMoMacDC	tMonoDC	p1	Tumor	Male	Primary	T2aN1Mx
p1t2_bcHSAZ	0.976074	-4.08341	Immune cells	B	B	tpDC	1	p1t2	B cells memory	tpDC	tpDC	p1	Tumor	Male	Primary	T2aN1Mx
p1t2_bcELVV	5.6202	-3.13091	Immune cells	B	B	tB cells	1	p1t2	B cells memory	tB cells	tB	p1	Tumor	Male	Primary	T2aN1Mx
p1t2_bcEGJG	7.13157	-2.27297	Immune cells	B	B	tB cells	1	p1t2	B cells memory	tB cells	tB	p1	Tumor	Male	Primary	T2aN1Mx
p1t2_bcIJBJ	1.06649	-3.99574	Immune cells	B	B	tpDC	1	p1t2	B cells memory	tpDC	tpDC	p1	Tumor	Male	Primary	T2aN1Mx
p1t2_bcEMIP	7.71827	-3.22509	Immune cells	B	B	tB cells	1	p1t2	B cells naive	tB cells	tB	p1	Tumor	Male	Primary	T2aN1Mx
p1t2_bcDVLI	6.54218	-2.11326	Immune cells	B	B	tB cells	1	p1t2	B cells memory	tB cells	tB	p1	Tumor	Male	Primary	T2aN1Mx
p1t2_bcGITN	7.10946	-3.04329	Immune cells	B	B	tB cells	1	p1t2	B cells memory	tB cells	tB	p1	Tumor	Male	Primary	T2aN1Mx
p1t2_bcDIFV	7.71305	-2.80707	Immune cells	B	B	tB cells	1	p1t2	B cells naive	tB cells	tB	p1	Tumor	Male	Primary	T2aN1Mx
p1t2_bcHULK	7.16092	-2.80129	Immune cells	B	B	tB cells	1	p1t2	B cells memory	tB cells	tB	p1	Tumor	Male	Primary	T2aN1Mx
p1t2_bcBUZS	6.50639	-3.46522	Immune cells	B	B	tB cells	1	p1t2	B cells memory	tB cells	tB	p1	Tumor	Male	Primary	T2aN1Mx
p1t2_bcDNXV	8.0506	-2.82857	Immune cells	B	B	tB cells	1	p1t2	B cells naive	tB cells	tB	p1	Tumor	Male	Primary	T2aN1Mx
p1t2_bcHBVA	7.46817	-3.10773	Immune cells	B	B	tB cells	1	p1t2	B cells naive	tB cells	tB	p1	Tumor	Male	Primary	T2aN1Mx
p1t2_bcFOKW	7.98798	-3.08244	Immune cells	B	B	NA	1	NA	NA	NA	NA	p1	Tumor	Male	Primary	T2aN1Mx
p1t2_bcBSXO	7.00538	-2.50316	Immune cells	B	B	tB cells	1	p1t2	B cells memory	tB cells	tB	p1	Tumor	Male	Primary	T2aN1Mx
p1t2_bcEOLC	7.71477	-2.00522	Immune cells	B	B	tB cells	1	p1t2	B cells naive	tB cells	tB	p1	Tumor	Male	Primary	T2aN1Mx
p1t2_bcHXVF	6.74691	-4.09808	Immune cells	B	B	tB cells	1	p1t2	B cells memory	tB cells	tB	p1	Tumor	Male	Primary	T2aN1Mx
p1t2_bcHSJY	1.02305	-4.04428	Immune cells	B	B	tpDC	1	p1t2	Eosinophils	tpDC	tpDC	p1	Tumor	Male	Primary	T2aN1Mx
p1t2_bcBJBG	1.0665	-4.00943	Immune cells	B	B	tpDC	1	p1t2	B cells memory	tpDC	tpDC	p1	Tumor	Male	Primary	T2aN1Mx
p7b1_bcHEOJ	1.60583	-3.67342	Immune cells	B	B	bpDC	1	p7b1	Monocytes	bpDC	bpDC	p7	PBMC	Female	Primary	T3N1Mx
p7b1_bcEVMX	1.40068	-3.7644	Immune cells	B	B	bpDC	1	p7b1	B cells memory	bpDC	bpDC	p7	PBMC	Female	Primary	T3N1Mx
p7b1_bcFQHN	7.3248	-3.61437	Immune cells	B	B	bB cells	1	p7b1	B cells naive	bB cells	bB cells	p7	PBMC	Female	Primary	T3N1Mx
p7t1_bcEJYI	5.79536	-3.18834	Immune cells	B	B	tB cells	1	p7t1	B cells memory	tB cells	tB	p7	Tumor	Female	Primary	T3N1Mx
p7t1_bcEALC	-2.55568	1.45094	Immune cells	B	B	tT cells	1	p7t1	Plasma cells	tT cells	tT7	p7	Tumor	Female	Primary	T3N1Mx
p7t1_bcBXXT	6.41005	-2.45776	Immune cells	B	B	tB cells	1	p7t1	B cells memory	tB cells	tB	p7	Tumor	Female	Primary	T3N1Mx
p7t1_bcCTZF	7.21704	-2.4759	Immune cells	B	B	tB cells	1	p7t1	B cells memory	tB cells	tB	p7	Tumor	Female	Primary	T3N1Mx
p7t1_bcFTWJ	7.39666	-3.70307	Immune cells	B	B	tB cells	1	p7t1	B cells memory	tB cells	tB	p7	Tumor	Female	Primary	T3N1Mx
p7t1_bcGQQM	6.98477	-3.48141	Immune cells	B	B	tB cells	1	p7t1	B cells memory	tB cells	tB	p7	Tumor	Female	Primary	T3N1Mx
p7t1_bcDPVB	1.01187	-4.06272	Immune cells	B	B	tpDC	1	p7t1	Dendritic cells activated	tpDC	tpDC	p7	Tumor	Female	Primary	T3N1Mx
p7t1_bcEUCE	7.26973	-3.10818	Immune cells	B	B	tB cells	1	p7t1	B cells memory	tB cells	tB	p7	Tumor	Female	Primary	T3N1Mx
p7t1_bcEIXL	7.23972	-2.78133	Immune cells	B	B	tB cells	1	p7t1	B cells memory	tB cells	tB	p7	Tumor	Female	Primary	T3N1Mx
p7t1_bcHJET	0.969557	-3.98386	Immune cells	B	B	tpDC	1	p7t1	B cells memory	tpDC	tpDC	p7	Tumor	Female	Primary	T3N1Mx
p7t1_bcHGJA	0.862888	-4.65482	Immune cells	B	B	tpDC	1	p7t1	Eosinophils	tpDC	tpDC	p7	Tumor	Female	Primary	T3N1Mx
p7t1_bcEUGI	0.993596	-4.06254	Immune cells	B	B	tpDC	1	p7t1	B cells memory	tpDC	tpDC	p7	Tumor	Female	Primary	T3N1Mx
p7t1_bcHHXO	6.96009	-3.01474	Immune cells	B	B	tB cells	1	p7t1	B cells memory	tB cells	tB	p7	Tumor	Female	Primary	T3N1Mx
p7t1_bcHMQW	7.71575	-2.1711	Immune cells	B	B	tB cells	1	p7t1	B cells memory	tB cells	tB	p7	Tumor	Female	Primary	T3N1Mx
p7t1_bcBQKD	1.12273	-3.92982	Immune cells	B	B	tpDC	1	p7t1	Monocytes	tpDC	tpDC	p7	Tumor	Female	Primary	T3N1Mx
p7t1_bcGYAG	6.73848	-2.88351	Immune cells	B	B	tB cells	1	p7t1	B cells memory	tB cells	tB	p7	Tumor	Female	Primary	T3N1Mx
p7t1_bcIEIC	-2.53535	-5.771	Immune cells	B	B	tMoMacDC	1	p7t1	Monocytes	tMoMacDC	tMonoDC	p7	Tumor	Female	Primary	T3N1Mx
p7t1_bcGYPC	7.10645	-3.43287	Immune cells	B	B	tB cells	1	p7t1	B cells memory	tB cells	tB	p7	Tumor	Female	Primary	T3N1Mx
p7t1_bcHPCE	7.32583	-2.16562	Immune cells	B	B	tB cells	1	p7t1	B cells memory	tB cells	tB	p7	Tumor	Female	Primary	T3N1Mx
p7t1_bcDWNL	6.77961	-0.979246	Immune cells	B	B	NA	1	NA	NA	NA	NA	p7	Tumor	Female	Primary	T3N1Mx
p7t1_bcBXUE	7.15313	-2.22823	Immune cells	B	B	tB cells	1	p7t1	B cells memory	tB cells	tB	p7	Tumor	Female	Primary	T3N1Mx
p7t1_bcACYT	1.04228	-4.02405	Immune cells	B	B	tpDC	1	p7t1	B cells memory	tpDC	tpDC	p7	Tumor	Female	Primary	T3N1Mx
p7t1_bcFQWS	7.38433	-2.37986	Immune cells	B	B	tB cells	1	p7t1	B cells memory	tB cells	tB	p7	Tumor	Female	Primary	T3N1Mx
p7t1_bcCIPS	-2.72397	-5.8034	Immune cells	B	B	tMoMacDC	1	p7t1	Dendritic cells activated	tMoMacDC	tDC3	p7	Tumor	Female	Primary	T3N1Mx
p7t1_bcBPZJ	6.81999	-3.00581	Immune cells	B	B	tB cells	1	p7t1	B cells memory	tB cells	tB	p7	Tumor	Female	Primary	T3N1Mx
p7t1_bcBTGW	6.86037	-3.40992	Immune cells	B	B	tB cells	1	p7t1	B cells memory	tB cells	tB	p7	Tumor	Female	Primary	T3N1Mx
p7t1_bcGNSQ	7.79054	-3.05277	Immune cells	B	B	tB cells	1	p7t1	B cells naive	tB cells	tB	p7	Tumor	Female	Primary	T3N1Mx
p7t1_bcCWON	6.68683	-3.84974	Immune cells	B	B	tB cells	1	p7t1	B cells memory	tB cells	tB	p7	Tumor	Female	Primary	T3N1Mx
p7t1_bcFPLM	7.19101	-1.88911	Immune cells	B	B	tB cells	1	p7t1	B cells memory	tB cells	tB	p7	Tumor	Female	Primary	T3N1Mx
p7t1_bcFCTZ	1.11418	-3.94808	Immune cells	B	B	tpDC	1	p7t1	Monocytes	tpDC	tpDC	p7	Tumor	Female	Primary	T3N1Mx
p7t1_bcHRIZ	0.799861	-4.79705	Immune cells	B	B	tpDC	1	p7t1	Eosinophils	tpDC	tpDC	p7	Tumor	Female	Primary	T3N1Mx
p7t1_bcHEIJ	6.88265	-1.04298	Immune cells	B	B	tB cells	1	p7t1	B cells memory	tB cells	tB	p7	Tumor	Female	Primary	T3N1Mx
p7t1_bcGMPL	6.92533	-3.50118	Immune cells	B	B	tB cells	1	p7t1	B cells memory	tB cells	tB	p7	Tumor	Female	Primary	T3N1Mx
p7t1_bcGJVX	-2.88523	-5.84504	Immune cells	B	B	tMoMacDC	1	p7t1	Dendritic cells activated	tMoMacDC	tDC3	p7	Tumor	Female	Primary	T3N1Mx
p7t1_bcAUIZ	6.93521	-3.51297	Immune cells	B	B	tB cells	1	p7t1	B cells memory	tB cells	tB	p7	Tumor	Female	Primary	T3N1Mx
p7t1_bcCYTX	1.00062	-4.05019	Immune cells	B	B	tpDC	1	p7t1	B cells memory	tpDC	tpDC	p7	Tumor	Female	Primary	T3N1Mx
p7t1_bcGWRG	1.16524	-3.912	Immune cells	B	B	tpDC	1	p7t1	Eosinophils	tpDC	tpDC	p7	Tumor	Female	Primary	T3N1Mx
p7t1_bcIKCP	5.97172	-2.38224	Immune cells	B	B	NA	1	NA	NA	NA	NA	p7	Tumor	Female	Primary	T3N1Mx
p7t1_bcGVFB	0.980658	-4.07806	Immune cells	B	B	tpDC	1	p7t1	B cells memory	tpDC	tpDC	p7	Tumor	Female	Primary	T3N1Mx
p7t1_bcGSZB	7.29775	-1.51066	Immune cells	B	B	tB cells	1	p7t1	B cells memory	tB cells	tB	p7	Tumor	Female	Primary	T3N1Mx
p7t1_bcDBNO	1.07397	-4.00532	Immune cells	B	B	tpDC	1	p7t1	Eosinophils	tpDC	tpDC	p7	Tumor	Female	Primary	T3N1Mx
p7t1_bcGUWN	7.35599	-2.86908	Immune cells	B	B	tB cells	1	p7t1	B cells memory	tB cells	tB	p7	Tumor	Female	Primary	T3N1Mx
p7t1_bcERPG	6.0593	-3.08559	Immune cells	B	B	tB cells	1	p7t1	B cells memory	tB cells	tB	p7	Tumor	Female	Primary	T3N1Mx
p7t1_bcFQXW	6.50061	-2.26112	Immune cells	B	B	tB cells	1	p7t1	B cells memory	tB cells	tB	p7	Tumor	Female	Primary	T3N1Mx
p7t1_bcEMHB	1.00433	-4.05591	Immune cells	B	B	tpDC	1	p7t1	Monocytes	tpDC	tpDC	p7	Tumor	Female	Primary	T3N1Mx
p7t1_bcIIEK	7.31384	-3.47102	Immune cells	B	B	tB cells	1	p7t1	B cells memory	tB cells	tB	p7	Tumor	Female	Primary	T3N1Mx
p7t1_bcHEAO	6.55322	-2.02367	Immune cells	B	B	tB cells	1	p7t1	B cells memory	tB cells	tB	p7	Tumor	Female	Primary	T3N1Mx
p7t1_bcGNCB	-2.38535	-6.33521	Immune cells	B	B	tMoMacDC	1	p7t1	Dendritic cells resting	tMoMacDC	tDC1	p7	Tumor	Female	Primary	T3N1Mx
p7t1_bcCURK	1.09103	-3.96728	Immune cells	B	B	tpDC	1	p7t1	B cells memory	tpDC	tpDC	p7	Tumor	Female	Primary	T3N1Mx
p7t1_bcHNLG	7.36805	-2.41729	Immune cells	B	B	tB cells	1	p7t1	B cells memory	tB cells	tB	p7	Tumor	Female	Primary	T3N1Mx
p7t1_bcGMPJ	0.885809	-4.6204	Immune cells	B	B	tpDC	1	p7t1	Eosinophils	tpDC	tpDC	p7	Tumor	Female	Primary	T3N1Mx
p7t1_bcAVDV	1.01323	-4.04781	Immune cells	B	B	tpDC	1	p7t1	B cells memory	tpDC	tpDC	p7	Tumor	Female	Primary	T3N1Mx
p7t1_bcBEGI	0.993474	-4.06184	Immune cells	B	B	tpDC	1	p7t1	Eosinophils	tpDC	tpDC	p7	Tumor	Female	Primary	T3N1Mx
p7t1_bcHIHZ	1.08223	-4.07534	Immune cells	B	B	tpDC	1	p7t1	B cells memory	tpDC	tpDC	p7	Tumor	Female	Primary	T3N1Mx
p2b1_bcFKKN	8.14824	-3.14596	Immune cells	B	B	bB cells	1	p2b1	B cells memory	bB cells	bB cells	p2	PBMC	Female	Primary	T4N1Mx
p2b1_bcHSYB	6.39753	-3.8616	Immune cells	B	B	bB cells	1	p2b1	B cells memory	bB cells	bB cells	p2	PBMC	Female	Primary	T4N1Mx
p2b1_bcCOPK	7.54897	-2.33749	Immune cells	B	B	bB cells	1	p2b1	B cells memory	bB cells	bB cells	p2	PBMC	Female	Primary	T4N1Mx
p2b1_bcIBVI	6.98824	-3.4478	Immune cells	B	B	bB cells	1	p2b1	B cells naive	bB cells	bB cells	p2	PBMC	Female	Primary	T4N1Mx
p2b1_bcFYWR	7.8278	-3.32178	Immune cells	B	B	bB cells	1	p2b1	B cells memory	bB cells	bB cells	p2	PBMC	Female	Primary	T4N1Mx
p2b1_bcAPII	6.33262	-3.67772	Immune cells	B	B	bB cells	1	p2b1	B cells memory	bB cells	bB cells	p2	PBMC	Female	Primary	T4N1Mx
p2b1_bcECFD	1.30033	-3.81376	Immune cells	B	B	bpDC	1	p2b1	B cells memory	bpDC	bpDC	p2	PBMC	Female	Primary	T4N1Mx
p2b1_bcELIA	8.08055	-2.91425	Immune cells	B	B	bB cells	1	p2b1	B cells memory	bB cells	bB cells	p2	PBMC	Female	Primary	T4N1Mx
p2b1_bcEYMD	7.64031	-3.21507	Immune cells	B	B	bB cells	1	p2b1	B cells naive	bB cells	bB cells	p2	PBMC	Female	Primary	T4N1Mx
p2b1_bcEIKM	8.0162	-3.00064	Immune cells	B	B	bB cells	1	p2b1	B cells naive	bB cells	bB cells	p2	PBMC	Female	Primary	T4N1Mx
p2b1_bcABJZ	7.97331	-3.22028	Immune cells	B	B	bB cells	1	p2b1	B cells naive	bB cells	bB cells	p2	PBMC	Female	Primary	T4N1Mx
p2b1_bcHXTI	7.9542	-3.06756	Immune cells	B	B	bB cells	1	p2b1	B cells naive	bB cells	bB cells	p2	PBMC	Female	Primary	T4N1Mx
p2b1_bcCNTD	7.65754	-3.26802	Immune cells	B	B	bB cells	1	p2b1	B cells naive	bB cells	bB cells	p2	PBMC	Female	Primary	T4N1Mx
p2b1_bcFELJ	7.54617	-3.54218	Immune cells	B	B	bB cells	1	p2b1	B cells naive	bB cells	bB cells	p2	PBMC	Female	Primary	T4N1Mx
p2b1_bcHTQS	7.83418	-2.84576	Immune cells	B	B	bB cells	1	p2b1	B cells naive	bB cells	bB cells	p2	PBMC	Female	Primary	T4N1Mx
p2b1_bcCLVW	8.11365	-3.16067	Immune cells	B	B	bpDC	1	p2b1	B cells memory	bpDC	bpDC	p2	PBMC	Female	Primary	T4N1Mx
p2b1_bcBUDU	7.72804	-3.29227	Immune cells	B	B	bB cells	1	p2b1	B cells naive	bB cells	bB cells	p2	PBMC	Female	Primary	T4N1Mx
p2b1_bcHQRS	7.8654	-3.13228	Immune cells	B	B	bB cells	1	p2b1	B cells naive	bB cells	bB cells	p2	PBMC	Female	Primary	T4N1Mx
p2b1_bcHGKG	7.71768	-3.56154	Immune cells	B	B	bB cells	1	p2b1	B cells memory	bB cells	bB cells	p2	PBMC	Female	Primary	T4N1Mx
p2b1_bcIENM	7.84586	-3.20024	Immune cells	B	B	bB cells	1	p2b1	B cells memory	bB cells	bB cells	p2	PBMC	Female	Primary	T4N1Mx
p2b1_bcGYJR	7.36346	-3.62151	Immune cells	B	B	bB cells	1	p2b1	B cells memory	bB cells	bB cells	p2	PBMC	Female	Primary	T4N1Mx
p2b1_bcBNRJ	8.05638	-3.27852	Immune cells	B	B	bB cells	1	p2b1	B cells naive	bB cells	bB cells	p2	PBMC	Female	Primary	T4N1Mx
p2b1_bcHNNW	7.65686	-3.14894	Immune cells	B	B	bB cells	1	p2b1	B cells naive	bB cells	bB cells	p2	PBMC	Female	Primary	T4N1Mx
p2b1_bcHECO	1.17141	-3.8993	Immune cells	B	B	bpDC	1	p2b1	Monocytes	bpDC	bpDC	p2	PBMC	Female	Primary	T4N1Mx
p2t2_bcBMOA	6.20099	-3.37706	Immune cells	B	B	tB cells	1	p2t2	B cells memory	tB cells	tB	p2	Tumor	Female	Primary	T4N1Mx
p2t2_bcFJAS	6.7535	-2.99305	Immune cells	B	B	NA	1	NA	NA	NA	NA	p2	Tumor	Female	Primary	T4N1Mx
p2t2_bcEONU	7.07348	-2.2877	Immune cells	B	B	tB cells	1	p2t2	B cells memory	tB cells	tB	p2	Tumor	Female	Primary	T4N1Mx
p2t2_bcELYM	7.48216	-2.61217	Immune cells	B	B	tB cells	1	p2t2	B cells memory	tB cells	tB	p2	Tumor	Female	Primary	T4N1Mx
p2t2_bcALJY	7.23306	-3.2462	Immune cells	B	B	tB cells	1	p2t2	B cells memory	tB cells	tB	p2	Tumor	Female	Primary	T4N1Mx
p2t2_bcGXWB	5.85328	-3.19106	Immune cells	B	B	tB cells	1	p2t2	B cells memory	tB cells	tB	p2	Tumor	Female	Primary	T4N1Mx
p2t2_bcEAHU	5.90195	-2.95384	Immune cells	B	B	tB cells	1	p2t2	B cells memory	tB cells	tB	p2	Tumor	Female	Primary	T4N1Mx
p1b1_bcACUH	1.54103	-3.71208	Immune cells	B	B	bpDC	1	p1b1	Monocytes	bpDC	bpDC	p1	PBMC	Male	Primary	T2aN1Mx
p1b1_bcCFRK	7.4113	-3.56436	Immune cells	B	B	bB cells	1	p1b1	B cells naive	bB cells	bB cells	p1	PBMC	Male	Primary	T2aN1Mx
p1b1_bcGSIU	1.49385	-3.72441	Immune cells	B	B	bpDC	1	p1b1	Monocytes	bpDC	bpDC	p1	PBMC	Male	Primary	T2aN1Mx
p1b1_bcGRRT	7.67158	-3.71256	Immune cells	B	B	bB cells	1	p1b1	B cells memory	bB cells	bB cells	p1	PBMC	Male	Primary	T2aN1Mx
p1b1_bcHXVE	7.22186	-3.62601	Immune cells	B	B	bB cells	1	p1b1	B cells memory	bB cells	bB cells	p1	PBMC	Male	Primary	T2aN1Mx
p1b1_bcHUZG	7.61612	-3.4748	Immune cells	B	B	bB cells	1	p1b1	B cells naive	bB cells	bB cells	p1	PBMC	Male	Primary	T2aN1Mx
p1b1_bcCZFA	7.06895	-3.48845	Immune cells	B	B	bB cells	1	p1b1	B cells memory	bB cells	bB cells	p1	PBMC	Male	Primary	T2aN1Mx
p1b1_bcCDXU	6.5586	-4.02386	Immune cells	B	B	bB cells	1	p1b1	B cells memory	bB cells	bB cells	p1	PBMC	Male	Primary	T2aN1Mx
p1b1_bcCFRJ	7.57633	-3.53192	Immune cells	B	B	bB cells	1	p1b1	B cells naive	bB cells	bB cells	p1	PBMC	Male	Primary	T2aN1Mx
p1b1_bcGRLA	7.11227	-3.43929	Immune cells	B	B	bB cells	1	p1b1	B cells memory	bB cells	bB cells	p1	PBMC	Male	Primary	T2aN1Mx
p1b1_bcIIIY	7.29174	-3.57821	Immune cells	B	B	bB cells	1	p1b1	B cells naive	bB cells	bB cells	p1	PBMC	Male	Primary	T2aN1Mx
p1b1_bcENMJ	1.56073	-3.6815	Immune cells	B	B	bpDC	1	p1b1	B cells memory	bpDC	bpDC	p1	PBMC	Male	Primary	T2aN1Mx
p1b1_bcEFUI	1.30302	-3.85773	Immune cells	B	B	bpDC	1	p1b1	Monocytes	bpDC	bpDC	p1	PBMC	Male	Primary	T2aN1Mx
p1b1_bcEUKZ	1.49308	-3.73072	Immune cells	B	B	bpDC	1	p1b1	Monocytes	bpDC	bpDC	p1	PBMC	Male	Primary	T2aN1Mx
p1b1_bcGSEM	6.86224	-3.24654	Immune cells	B	B	bB cells	1	p1b1	B cells naive	bB cells	bB cells	p1	PBMC	Male	Primary	T2aN1Mx
p1b1_bcCDUH	1.42743	-3.75423	Immune cells	B	B	bpDC	1	p1b1	B cells memory	bpDC	bpDC	p1	PBMC	Male	Primary	T2aN1Mx
p1b1_bcAWDJ	6.48763	-3.14467	Immune cells	B	B	bB cells	1	p1b1	B cells naive	bB cells	bB cells	p1	PBMC	Male	Primary	T2aN1Mx
p1b1_bcFJLL	1.3674	-3.80273	Immune cells	B	B	bpDC	1	p1b1	B cells memory	bpDC	bpDC	p1	PBMC	Male	Primary	T2aN1Mx
p1b1_bcHYSJ	7.80322	-3.37307	Immune cells	B	B	bB cells	1	p1b1	B cells memory	bB cells	bB cells	p1	PBMC	Male	Primary	T2aN1Mx
p1b1_bcBGDL	6.25817	-3.24324	Immune cells	B	B	bB cells	1	p1b1	B cells memory	bB cells	bB cells	p1	PBMC	Male	Primary	T2aN1Mx
p1b1_bcHAOT	6.36633	-3.3706	Immune cells	B	B	bB cells	1	p1b1	B cells memory	bB cells	bB cells	p1	PBMC	Male	Primary	T2aN1Mx
p1b1_bcDWBW	5.92396	-3.55685	Immune cells	B	B	bB cells	1	p1b1	B cells memory	bB cells	bB cells	p1	PBMC	Male	Primary	T2aN1Mx
p1b1_bcHFYG	7.26336	-3.67118	Immune cells	B	B	bB cells	1	p1b1	B cells naive	bB cells	bB cells	p1	PBMC	Male	Primary	T2aN1Mx
p1b1_bcGDNM	7.97931	-3.126	Immune cells	B	B	bB cells	1	p1b1	B cells memory	bB cells	bB cells	p1	PBMC	Male	Primary	T2aN1Mx
p1b1_bcGUYY	7.77776	-3.46105	Immune cells	B	B	bB cells	1	p1b1	B cells naive	bB cells	bB cells	p1	PBMC	Male	Primary	T2aN1Mx
p1b1_bcCNVW	7.12821	-3.58841	Immune cells	B	B	bB cells	1	p1b1	B cells naive	bB cells	bB cells	p1	PBMC	Male	Primary	T2aN1Mx
p1b1_bcCZOJ	-5.88883	-6.16057	Immune cells	B	B	bMonocytes	1	p1b1	Monocytes	bMonocytes	bMonoDC	p1	PBMC	Male	Primary	T2aN1Mx
p1b1_bcDPVP	7.55555	-3.39711	Immune cells	B	B	bB cells	1	p1b1	B cells memory	bB cells	bB cells	p1	PBMC	Male	Primary	T2aN1Mx
p3t3_bcFWEA	6.24872	-2.33031	Immune cells	B	B	tB cells	1	p3t3	B cells memory	tB cells	tB	p3	Tumor	Female	Primary	T4N0M1a
p3t3_bcGEZA	6.48261	-2.74662	Immune cells	B	B	tB cells	1	p3t3	B cells memory	tB cells	tB	p3	Tumor	Female	Primary	T4N0M1a
p3t3_bcHJEA	7.40325	-3.25338	Immune cells	B	B	tB cells	1	p3t3	B cells memory	tB cells	tB	p3	Tumor	Female	Primary	T4N0M1a
p3t3_bcEYYE	0.813587	2.71531	Immune cells	B	B	tT cells	1	p3t3	T cells regulatory (Tregs)	tT cells	tT3	p3	Tumor	Female	Primary	T4N0M1a
p3t3_bcHIDF	7.65919	-3.21808	Immune cells	B	B	tB cells	1	p3t3	B cells memory	tB cells	tB	p3	Tumor	Female	Primary	T4N0M1a
p3t3_bcFRXC	7.58069	-2.76027	Immune cells	B	B	tB cells	1	p3t3	B cells memory	tB cells	tB	p3	Tumor	Female	Primary	T4N0M1a
p3t3_bcEUPU	6.23032	-2.95108	Immune cells	B	B	tB cells	1	p3t3	B cells memory	tB cells	tB	p3	Tumor	Female	Primary	T4N0M1a
p3t3_bcDMKN	7.18635	-2.01122	Immune cells	B	B	tB cells	1	p3t3	B cells memory	tB cells	tB	p3	Tumor	Female	Primary	T4N0M1a
p3t3_bcEPKD	7.37519	-2.48705	Immune cells	B	B	tB cells	1	p3t3	B cells memory	tB cells	tB	p3	Tumor	Female	Primary	T4N0M1a
p3t3_bcHHSZ	6.89357	-2.9346	Immune cells	B	B	tB cells	1	p3t3	B cells memory	tB cells	tB	p3	Tumor	Female	Primary	T4N0M1a
p3t3_bcAJDZ	6.00462	-3.01487	Immune cells	B	B	tB cells	1	p3t3	B cells memory	tB cells	tB	p3	Tumor	Female	Primary	T4N0M1a
p3t3_bcEMXC	7.51195	-1.96138	Immune cells	B	B	tB cells	1	p3t3	B cells memory	tB cells	tB	p3	Tumor	Female	Primary	T4N0M1a
p3t3_bcAFUE	7.60848	-2.21555	Immune cells	B	B	NA	1	NA	NA	NA	NA	p3	Tumor	Female	Primary	T4N0M1a
p3t3_bcHAWD	7.35433	-2.85243	Immune cells	B	B	tB cells	1	p3t3	B cells memory	tB cells	tB	p3	Tumor	Female	Primary	T4N0M1a
p3t3_bcGZHI	7.50636	-2.27036	Immune cells	B	B	tB cells	1	p3t3	B cells memory	tB cells	tB	p3	Tumor	Female	Primary	T4N0M1a
p3t3_bcDZXZ	7.49075	-3.06332	Immune cells	B	B	tB cells	1	p3t3	B cells memory	tB cells	tB	p3	Tumor	Female	Primary	T4N0M1a
p3t3_bcDCLQ	7.23141	-1.8865	Immune cells	B	B	tB cells	1	p3t3	B cells memory	tB cells	tB	p3	Tumor	Female	Primary	T4N0M1a
p3t3_bcGPOV	6.94292	-3.34269	Immune cells	B	B	tB cells	1	p3t3	B cells memory	tB cells	tB	p3	Tumor	Female	Primary	T4N0M1a
p3t3_bcFUKF	7.08002	-2.34678	Immune cells	B	B	tB cells	1	p3t3	B cells memory	tB cells	tB	p3	Tumor	Female	Primary	T4N0M1a
p3t3_bcHRFB	7.45475	-2.46782	Immune cells	B	B	tB cells	1	p3t3	B cells memory	tB cells	tB	p3	Tumor	Female	Primary	T4N0M1a
p3t3_bcCMBK	7.6461	-2.30103	Immune cells	B	B	tB cells	1	p3t3	B cells memory	tB cells	tB	p3	Tumor	Female	Primary	T4N0M1a
p3t3_bcHCJW	7.0917	-3.25239	Immune cells	B	B	tB cells	1	p3t3	B cells memory	tB cells	tB	p3	Tumor	Female	Primary	T4N0M1a
p3t3_bcEEBU	6.91742	-3.00923	Immune cells	B	B	tB cells	1	p3t3	B cells memory	tB cells	tB	p3	Tumor	Female	Primary	T4N0M1a
p3t3_bcFFAG	6.664	-3.52996	Immune cells	B	B	tB cells	1	p3t3	B cells memory	tB cells	tB	p3	Tumor	Female	Primary	T4N0M1a
p3t3_bcHJKS	7.65936	-1.89555	Immune cells	B	B	tB cells	1	p3t3	B cells naive	tB cells	tB	p3	Tumor	Female	Primary	T4N0M1a
p3t3_bcBSUF	7.4477	-3.41615	Immune cells	B	B	tB cells	1	p3t3	B cells memory	tB cells	tB	p3	Tumor	Female	Primary	T4N0M1a
p3t3_bcEQOQ	6.94521	-3.88166	Immune cells	B	B	tB cells	1	p3t3	B cells memory	tB cells	tB	p3	Tumor	Female	Primary	T4N0M1a
p3t3_bcGVXH	7.94407	-2.51519	Immune cells	B	B	tB cells	1	p3t3	B cells memory	tB cells	tB	p3	Tumor	Female	Primary	T4N0M1a
p3t3_bcHLBY	6.96866	-2.83488	Immune cells	B	B	tB cells	1	p3t3	B cells memory	tB cells	tB	p3	Tumor	Female	Primary	T4N0M1a
p3t3_bcAXUY	6.7324	-2.90968	Immune cells	B	B	tB cells	1	p3t3	B cells memory	tB cells	tB	p3	Tumor	Female	Primary	T4N0M1a
p3t3_bcDQQO	6.78529	-3.64122	Immune cells	B	B	tB cells	1	p3t3	B cells memory	tB cells	tB	p3	Tumor	Female	Primary	T4N0M1a
p3t3_bcCNFP	6.44037	-2.98206	Immune cells	B	B	tB cells	1	p3t3	B cells memory	tB cells	tB	p3	Tumor	Female	Primary	T4N0M1a
p3t3_bcGFLL	6.71512	-4.14907	Immune cells	B	B	tB cells	1	p3t3	B cells memory	tB cells	tB	p3	Tumor	Female	Primary	T4N0M1a
p3t3_bcEGXK	7.07524	-2.01478	Immune cells	B	B	tB cells	1	p3t3	B cells memory	tB cells	tB	p3	Tumor	Female	Primary	T4N0M1a
p3t3_bcCZUV	7.13132	-2.42996	Immune cells	B	B	tB cells	1	p3t3	B cells memory	tB cells	tB	p3	Tumor	Female	Primary	T4N0M1a
p3t3_bcGZSU	6.95882	-3.94595	Immune cells	B	B	tB cells	1	p3t3	B cells memory	tB cells	tB	p3	Tumor	Female	Primary	T4N0M1a
p3t3_bcGNSZ	6.92506	-3.02587	Immune cells	B	B	tB cells	1	p3t3	B cells memory	tB cells	tB	p3	Tumor	Female	Primary	T4N0M1a
p3t3_bcIAWX	7.48575	-2.01546	Immune cells	B	B	tB cells	1	p3t3	B cells memory	tB cells	tB	p3	Tumor	Female	Primary	T4N0M1a
p3t3_bcCSVM	7.43967	-3.09324	Immune cells	B	B	tB cells	1	p3t3	B cells memory	tB cells	tB	p3	Tumor	Female	Primary	T4N0M1a
p3t3_bcAIGW	7.90851	-2.87657	Immune cells	B	B	tB cells	1	p3t3	B cells naive	tB cells	tB	p3	Tumor	Female	Primary	T4N0M1a
p3t3_bcAEYX	6.89261	-2.39903	Immune cells	B	B	tB cells	1	p3t3	B cells memory	tB cells	tB	p3	Tumor	Female	Primary	T4N0M1a
p3t3_bcHGYQ	5.98503	-3.08666	Immune cells	B	B	NA	1	NA	NA	NA	NA	p3	Tumor	Female	Primary	T4N0M1a
p3t3_bcBSNY	6.04048	-2.32483	Immune cells	B	B	tB cells	1	p3t3	B cells memory	tB cells	tB	p3	Tumor	Female	Primary	T4N0M1a
p3t3_bcDZWU	7.68132	-2.80419	Immune cells	B	B	tB cells	1	p3t3	B cells memory	tB cells	tB	p3	Tumor	Female	Primary	T4N0M1a
p3t3_bcFXSU	6.39682	-3.21186	Immune cells	B	B	tB cells	1	p3t3	B cells memory	tB cells	tB	p3	Tumor	Female	Primary	T4N0M1a
p3t3_bcHGNU	6.73683	-3.84758	Immune cells	B	B	tB cells	1	p3t3	B cells memory	tB cells	tB	p3	Tumor	Female	Primary	T4N0M1a
p3t3_bcCRJG	6.54239	-2.50862	Immune cells	B	B	tB cells	1	p3t3	B cells memory	tB cells	tB	p3	Tumor	Female	Primary	T4N0M1a
p3t3_bcEPMM	7.38628	-2.75228	Immune cells	B	B	tB cells	1	p3t3	B cells memory	tB cells	tB	p3	Tumor	Female	Primary	T4N0M1a
p3t3_bcAQQM	6.9534	-2.49553	Immune cells	B	B	NA	1	NA	NA	NA	NA	p3	Tumor	Female	Primary	T4N0M1a
p3t3_bcGCZM	7.13963	-3.64624	Immune cells	B	B	tB cells	1	p3t3	B cells memory	tB cells	tB	p3	Tumor	Female	Primary	T4N0M1a
p3t3_bcAXRI	7.13548	-3.51523	Immune cells	B	B	NA	1	NA	NA	NA	NA	p3	Tumor	Female	Primary	T4N0M1a
p3t3_bcBPFS	6.33396	-2.52455	Immune cells	B	B	tB cells	1	p3t3	B cells memory	tB cells	tB	p3	Tumor	Female	Primary	T4N0M1a
p3t3_bcFSCR	7.57953	-3.42005	Immune cells	B	B	tB cells	1	p3t3	B cells memory	tB cells	tB	p3	Tumor	Female	Primary	T4N0M1a
p3t3_bcHADC	7.73664	-2.07699	Immune cells	B	B	tB cells	1	p3t3	B cells memory	tB cells	tB	p3	Tumor	Female	Primary	T4N0M1a
p3t3_bcAUER	7.83777	-2.96049	Immune cells	B	B	tB cells	1	p3t3	B cells naive	tB cells	tB	p3	Tumor	Female	Primary	T4N0M1a
p3t3_bcFJND	0.962708	-4.11607	Immune cells	B	B	tpDC	1	p3t3	B cells memory	tpDC	tpDC	p3	Tumor	Female	Primary	T4N0M1a
p3t3_bcHJHV	7.21025	-2.45036	Immune cells	B	B	tB cells	1	p3t3	B cells memory	tB cells	tB	p3	Tumor	Female	Primary	T4N0M1a
p3t3_bcCOEJ	6.28446	-3.13995	Immune cells	B	B	tB cells	1	p3t3	B cells memory	tB cells	tB	p3	Tumor	Female	Primary	T4N0M1a
p3t3_bcCCYY	6.479	-2.97892	Immune cells	B	B	tB cells	1	p3t3	B cells memory	tB cells	tB	p3	Tumor	Female	Primary	T4N0M1a
p3t3_bcESHA	6.2442	-2.59558	Immune cells	B	B	tB cells	1	p3t3	B cells memory	tB cells	tB	p3	Tumor	Female	Primary	T4N0M1a
p3t3_bcEBPZ	7.55804	-3.24842	Immune cells	B	B	tB cells	1	p3t3	B cells memory	tB cells	tB	p3	Tumor	Female	Primary	T4N0M1a
p3t3_bcCNWA	7.04675	-1.17943	Immune cells	B	B	tB cells	1	p3t3	T cells follicular helper	tB cells	tB	p3	Tumor	Female	Primary	T4N0M1a
p3t3_bcFTBR	8.12792	-2.88091	Immune cells	B	B	tB cells	1	p3t3	B cells naive	tB cells	tB	p3	Tumor	Female	Primary	T4N0M1a
p3t3_bcFXHZ	6.94361	-2.67422	Immune cells	B	B	tB cells	1	p3t3	B cells memory	tB cells	tB	p3	Tumor	Female	Primary	T4N0M1a
p3t3_bcHXZO	7.32975	-3.62242	Immune cells	B	B	tB cells	1	p3t3	B cells memory	tB cells	tB	p3	Tumor	Female	Primary	T4N0M1a
p3t3_bcAFDN	6.90347	-2.25863	Immune cells	B	B	tB cells	1	p3t3	B cells memory	tB cells	tB	p3	Tumor	Female	Primary	T4N0M1a
p3t3_bcAJBR	6.73227	-3.18662	Immune cells	B	B	tB cells	1	p3t3	B cells memory	tB cells	tB	p3	Tumor	Female	Primary	T4N0M1a
p3t3_bcHBHV	7.65795	-2.99463	Immune cells	B	B	tB cells	1	p3t3	B cells memory	tB cells	tB	p3	Tumor	Female	Primary	T4N0M1a
p3t3_bcICVU	6.24898	-3.32667	Immune cells	B	B	tB cells	1	p3t3	B cells memory	tB cells	tB	p3	Tumor	Female	Primary	T4N0M1a
p3t3_bcDIGC	5.27254	-2.07699	Immune cells	B	B	NA	1	NA	NA	NA	NA	p3	Tumor	Female	Primary	T4N0M1a
p3t3_bcCFEX	6.88929	-2.64129	Immune cells	B	B	tB cells	1	p3t3	B cells memory	tB cells	tB	p3	Tumor	Female	Primary	T4N0M1a
p3t3_bcIHUK	6.89872	-3.4949	Immune cells	B	B	tB cells	1	p3t3	B cells memory	tB cells	tB	p3	Tumor	Female	Primary	T4N0M1a
p3t3_bcAMJF	6.51293	-2.5386	Immune cells	B	B	tB cells	1	p3t3	B cells memory	tB cells	tB	p3	Tumor	Female	Primary	T4N0M1a
p3t3_bcGYSP	6.62602	-2.79805	Immune cells	B	B	tB cells	1	p3t3	B cells memory	tB cells	tB	p3	Tumor	Female	Primary	T4N0M1a
p3t3_bcCACP	6.07039	-2.22421	Immune cells	B	B	tB cells	1	p3t3	B cells memory	tB cells	tB	p3	Tumor	Female	Primary	T4N0M1a
p3t3_bcBUIA	6.04497	-2.70876	Immune cells	B	B	tB cells	1	p3t3	B cells memory	tB cells	tB	p3	Tumor	Female	Primary	T4N0M1a
p3t3_bcFCLL	6.51865	-3.27668	Immune cells	B	B	tB cells	1	p3t3	B cells memory	tB cells	tB	p3	Tumor	Female	Primary	T4N0M1a
p3t3_bcGQJB	7.56731	-2.82823	Immune cells	B	B	tB cells	1	p3t3	B cells memory	tB cells	tB	p3	Tumor	Female	Primary	T4N0M1a
p3t3_bcGJHK	7.17367	-3.16388	Immune cells	B	B	tB cells	1	p3t3	B cells memory	tB cells	tB	p3	Tumor	Female	Primary	T4N0M1a
p3t3_bcGXXK	7.29683	-2.79487	Immune cells	B	B	tB cells	1	p3t3	B cells memory	tB cells	tB	p3	Tumor	Female	Primary	T4N0M1a
p3t3_bcFPEA	7.46294	-2.64183	Immune cells	B	B	tB cells	1	p3t3	B cells memory	tB cells	tB	p3	Tumor	Female	Primary	T4N0M1a
p3t3_bcGFBS	7.42831	-2.51249	Immune cells	B	B	tB cells	1	p3t3	B cells memory	tB cells	tB	p3	Tumor	Female	Primary	T4N0M1a
p3t3_bcBHFM	7.06349	-2.51566	Immune cells	B	B	tB cells	1	p3t3	B cells memory	tB cells	tB	p3	Tumor	Female	Primary	T4N0M1a
p3t3_bcBDBQ	7.07447	-2.39741	Immune cells	B	B	tB cells	1	p3t3	B cells memory	tB cells	tB	p3	Tumor	Female	Primary	T4N0M1a
p3t3_bcCQSH	6.78058	-2.89408	Immune cells	B	B	tB cells	1	p3t3	B cells memory	tB cells	tB	p3	Tumor	Female	Primary	T4N0M1a
p3t3_bcHMJZ	6.18237	-3.06406	Immune cells	B	B	tB cells	1	p3t3	B cells memory	tB cells	tB	p3	Tumor	Female	Primary	T4N0M1a
p3t3_bcENOF	7.42902	-1.93552	Immune cells	B	B	tB cells	1	p3t3	B cells memory	tB cells	tB	p3	Tumor	Female	Primary	T4N0M1a
p3t3_bcGVDL	7.82004	-2.80446	Immune cells	B	B	tB cells	1	p3t3	B cells memory	tB cells	tB	p3	Tumor	Female	Primary	T4N0M1a
p3t3_bcFFAN	6.32127	-2.30221	Immune cells	B	B	tB cells	1	p3t3	B cells memory	tB cells	tB	p3	Tumor	Female	Primary	T4N0M1a
p3t3_bcFYGF	6.38639	-2.97059	Immune cells	B	B	tB cells	1	p3t3	B cells memory	tB cells	tB	p3	Tumor	Female	Primary	T4N0M1a
p3t3_bcHXBQ	7.0005	-3.10046	Immune cells	B	B	tB cells	1	p3t3	B cells memory	tB cells	tB	p3	Tumor	Female	Primary	T4N0M1a
p3t3_bcAZHF	6.51035	-2.46012	Immune cells	B	B	tB cells	1	p3t3	B cells memory	tB cells	tB	p3	Tumor	Female	Primary	T4N0M1a
p3t3_bcGIEW	7.50621	-3.40431	Immune cells	B	B	tB cells	1	p3t3	B cells memory	tB cells	tB	p3	Tumor	Female	Primary	T4N0M1a
p3t3_bcFCNJ	6.31787	-2.35202	Immune cells	B	B	tB cells	1	p3t3	B cells memory	tB cells	tB	p3	Tumor	Female	Primary	T4N0M1a
p3t3_bcIBCM	5.76458	-3.02377	Immune cells	B	B	tB cells	1	p3t3	B cells memory	tB cells	tB	p3	Tumor	Female	Primary	T4N0M1a
p3t3_bcAXJJ	6.63819	-2.64622	Immune cells	B	B	NA	1	NA	NA	NA	NA	p3	Tumor	Female	Primary	T4N0M1a
p3t3_bcIJYW	7.08455	-2.24712	Immune cells	B	B	tB cells	1	p3t3	B cells memory	tB cells	tB	p3	Tumor	Female	Primary	T4N0M1a
p3t3_bcCSKR	6.83191	-2.33505	Immune cells	B	B	tB cells	1	p3t3	B cells memory	tB cells	tB	p3	Tumor	Female	Primary	T4N0M1a
p3t3_bcFYYG	7.30075	-2.30436	Immune cells	B	B	tB cells	1	p3t3	B cells memory	tB cells	tB	p3	Tumor	Female	Primary	T4N0M1a
p3t3_bcIGMC	6.93091	-3.4538	Immune cells	B	B	tB cells	1	p3t3	B cells memory	tB cells	tB	p3	Tumor	Female	Primary	T4N0M1a
p3t3_bcFONC	6.85417	-2.86852	Immune cells	B	B	tB cells	1	p3t3	B cells memory	tB cells	tB	p3	Tumor	Female	Primary	T4N0M1a
p3t3_bcGNQH	7.08101	-2.89153	Immune cells	B	B	tB cells	1	p3t3	B cells memory	tB cells	tB	p3	Tumor	Female	Primary	T4N0M1a
p3t3_bcFJER	7.07277	-2.84663	Immune cells	B	B	tB cells	1	p3t3	B cells memory	tB cells	tB	p3	Tumor	Female	Primary	T4N0M1a
p3t3_bcEDZU	7.28638	-2.39141	Immune cells	B	B	tB cells	1	p3t3	B cells memory	tB cells	tB	p3	Tumor	Female	Primary	T4N0M1a
p3t3_bcHVIA	7.54379	-3.0747	Immune cells	B	B	tB cells	1	p3t3	B cells memory	tB cells	tB	p3	Tumor	Female	Primary	T4N0M1a
p3t3_bcHSVK	7.03503	-2.82916	Immune cells	B	B	tB cells	1	p3t3	B cells memory	tB cells	tB	p3	Tumor	Female	Primary	T4N0M1a
p3t3_bcATVI	6.90023	-3.0094	Immune cells	B	B	tB cells	1	p3t3	B cells memory	tB cells	tB	p3	Tumor	Female	Primary	T4N0M1a
p3t3_bcCIJL	6.92526	-2.98991	Immune cells	B	B	tB cells	1	p3t3	B cells memory	tB cells	tB	p3	Tumor	Female	Primary	T4N0M1a
p3t3_bcESJN	6.83713	-2.50121	Immune cells	B	B	NA	1	NA	NA	NA	NA	p3	Tumor	Female	Primary	T4N0M1a
p3t3_bcHWUE	6.68513	-2.89381	Immune cells	B	B	tB cells	1	p3t3	B cells memory	tB cells	tB	p3	Tumor	Female	Primary	T4N0M1a
p3t3_bcFPSD	7.59444	-3.1053	Immune cells	B	B	tB cells	1	p3t3	B cells naive	tB cells	tB	p3	Tumor	Female	Primary	T4N0M1a
p3t3_bcABQF	7.19048	-2.13115	Immune cells	B	B	tB cells	1	p3t3	B cells memory	tB cells	tB	p3	Tumor	Female	Primary	T4N0M1a
p3t3_bcFNWY	6.61294	-2.11814	Immune cells	B	B	tB cells	1	p3t3	B cells memory	tB cells	tB	p3	Tumor	Female	Primary	T4N0M1a
p3t3_bcHTPY	6.0213	-3.2168	Immune cells	B	B	tB cells	1	p3t3	B cells memory	tB cells	tB	p3	Tumor	Female	Primary	T4N0M1a
p3t3_bcDCEQ	7.27698	-2.36627	Immune cells	B	B	tB cells	1	p3t3	B cells memory	tB cells	tB	p3	Tumor	Female	Primary	T4N0M1a
p3t3_bcHUOO	7.67348	-2.8473	Immune cells	B	B	tB cells	1	p3t3	B cells memory	tB cells	tB	p3	Tumor	Female	Primary	T4N0M1a
p3t3_bcHTAN	6.87814	-2.2092	Immune cells	B	B	NA	1	NA	NA	NA	NA	p3	Tumor	Female	Primary	T4N0M1a
p3t3_bcGIOR	6.99085	-3.40368	Immune cells	B	B	tB cells	1	p3t3	B cells memory	tB cells	tB	p3	Tumor	Female	Primary	T4N0M1a
p3t3_bcDMKP	7.32636	-1.70583	Immune cells	B	B	tB cells	1	p3t3	B cells memory	tB cells	tB	p3	Tumor	Female	Primary	T4N0M1a
p3t3_bcHBSG	6.52891	-2.3314	Immune cells	B	B	tB cells	1	p3t3	B cells memory	tB cells	tB	p3	Tumor	Female	Primary	T4N0M1a
p3t3_bcEOBH	-1.09442	-5.9894	Immune cells	B	B	tMoMacDC	1	p3t3	Monocytes	tMoMacDC	tMacCycl	p3	Tumor	Female	Primary	T4N0M1a
p3t3_bcCROJ	6.97155	-3.91446	Immune cells	B	B	tB cells	1	p3t3	B cells memory	tB cells	tB	p3	Tumor	Female	Primary	T4N0M1a
p3t3_bcBFKH	6.13398	-3.19437	Immune cells	B	B	NA	1	NA	NA	NA	NA	p3	Tumor	Female	Primary	T4N0M1a
p3t3_bcDTPK	6.25128	-2.41983	Immune cells	B	B	tB cells	1	p3t3	B cells memory	tB cells	tB	p3	Tumor	Female	Primary	T4N0M1a
p3t3_bcGMOZ	6.06678	-2.69962	Immune cells	B	B	tB cells	1	p3t3	B cells memory	tB cells	tB	p3	Tumor	Female	Primary	T4N0M1a
p3t3_bcEMBK	1.02569	-4.1089	Immune cells	B	B	tpDC	1	p3t3	B cells memory	tpDC	tpDC	p3	Tumor	Female	Primary	T4N0M1a
p3t3_bcDNAF	7.26283	-2.66741	Immune cells	B	B	tB cells	1	p3t3	B cells memory	tB cells	tB	p3	Tumor	Female	Primary	T4N0M1a
p3t3_bcHCKO	6.47112	-2.33131	Immune cells	B	B	tB cells	1	p3t3	B cells memory	tB cells	tB	p3	Tumor	Female	Primary	T4N0M1a
p3t3_bcHKUG	7.16344	-1.32215	Immune cells	B	B	NA	1	NA	NA	NA	NA	p3	Tumor	Female	Primary	T4N0M1a
p3t3_bcFBCU	6.48249	-2.99934	Immune cells	B	B	tB cells	1	p3t3	B cells memory	tB cells	tB	p3	Tumor	Female	Primary	T4N0M1a
p3t3_bcFGVS	8.18268	-3.03749	Immune cells	B	B	tB cells	1	p3t3	B cells memory	tB cells	tB	p3	Tumor	Female	Primary	T4N0M1a
p3t3_bcEKDE	6.86734	-2.56917	Immune cells	B	B	tB cells	1	p3t3	B cells memory	tB cells	tB	p3	Tumor	Female	Primary	T4N0M1a
p3t3_bcDAGJ	7.04359	-2.93282	Immune cells	B	B	tB cells	1	p3t3	B cells memory	tB cells	tB	p3	Tumor	Female	Primary	T4N0M1a
p3t3_bcDYDZ	5.92728	-2.8487	Immune cells	B	B	tB cells	1	p3t3	B cells memory	tB cells	tB	p3	Tumor	Female	Primary	T4N0M1a
p3t3_bcHFKT	7.62232	-2.91627	Immune cells	B	B	tB cells	1	p3t3	B cells memory	tB cells	tB	p3	Tumor	Female	Primary	T4N0M1a
p3t3_bcFBQS	6.79227	-2.89622	Immune cells	B	B	tB cells	1	p3t3	B cells memory	tB cells	tB	p3	Tumor	Female	Primary	T4N0M1a
p3t3_bcDVAT	6.93274	-2.55264	Immune cells	B	B	tB cells	1	p3t3	B cells memory	tB cells	tB	p3	Tumor	Female	Primary	T4N0M1a
p3t3_bcAOAU	6.19169	-2.89499	Immune cells	B	B	tB cells	1	p3t3	B cells memory	tB cells	tB	p3	Tumor	Female	Primary	T4N0M1a
p3t3_bcICGS	6.80684	-2.98217	Immune cells	B	B	tB cells	1	p3t3	B cells memory	tB cells	tB	p3	Tumor	Female	Primary	T4N0M1a
p3t3_bcCIWI	5.67199	-2.34703	Immune cells	B	B	NA	1	NA	NA	NA	NA	p3	Tumor	Female	Primary	T4N0M1a
p3t3_bcBCUV	7.39523	-3.31668	Immune cells	B	B	tB cells	1	p3t3	B cells memory	tB cells	tB	p3	Tumor	Female	Primary	T4N0M1a
p3t3_bcHLOO	7.54046	-2.43028	Immune cells	B	B	tB cells	1	p3t3	B cells memory	tB cells	tB	p3	Tumor	Female	Primary	T4N0M1a
p3t3_bcGLEO	6.1559	-2.82483	Immune cells	B	B	tB cells	1	p3t3	B cells memory	tB cells	tB	p3	Tumor	Female	Primary	T4N0M1a
p3t3_bcEUDI	7.00167	-2.65746	Immune cells	B	B	tB cells	1	p3t3	B cells memory	tB cells	tB	p3	Tumor	Female	Primary	T4N0M1a
p3t3_bcECFS	7.11485	-2.96136	Immune cells	B	B	tB cells	1	p3t3	B cells memory	tB cells	tB	p3	Tumor	Female	Primary	T4N0M1a
p3t3_bcIHDU	6.11991	-2.65001	Immune cells	B	B	tB cells	1	p3t3	B cells memory	tB cells	tB	p3	Tumor	Female	Primary	T4N0M1a
p3t3_bcGOOY	-1.12079	-5.97573	Immune cells	B	B	tMoMacDC	1	p3t3	Monocytes	tMoMacDC	tDC1	p3	Tumor	Female	Primary	T4N0M1a
p3t3_bcHAFF	6.95234	-2.66318	Immune cells	B	B	tB cells	1	p3t3	B cells memory	tB cells	tB	p3	Tumor	Female	Primary	T4N0M1a
p3t3_bcBSDS	6.76931	-3.27279	Immune cells	B	B	tB cells	1	p3t3	B cells memory	tB cells	tB	p3	Tumor	Female	Primary	T4N0M1a
p3t3_bcFAGT	6.32671	-2.72986	Immune cells	B	B	tB cells	1	p3t3	B cells memory	tB cells	tB	p3	Tumor	Female	Primary	T4N0M1a
p3t3_bcGVBK	6.54943	-2.70665	Immune cells	B	B	tB cells	1	p3t3	B cells memory	tB cells	tB	p3	Tumor	Female	Primary	T4N0M1a
p3t3_bcDDBU	5.9933	-3.24257	Immune cells	B	B	tB cells	1	p3t3	B cells memory	tB cells	tB	p3	Tumor	Female	Primary	T4N0M1a
p3t3_bcHCOP	7.01656	-2.24966	Immune cells	B	B	tB cells	1	p3t3	B cells memory	tB cells	tB	p3	Tumor	Female	Primary	T4N0M1a
p3t3_bcCOZH	6.30903	-2.30475	Immune cells	B	B	tB cells	1	p3t3	B cells memory	tB cells	tB	p3	Tumor	Female	Primary	T4N0M1a
p3t3_bcIBRV	6.26499	-2.9647	Immune cells	B	B	tB cells	1	p3t3	B cells memory	tB cells	tB	p3	Tumor	Female	Primary	T4N0M1a
p3t3_bcDJFH	7.37438	-2.60879	Immune cells	B	B	tB cells	1	p3t3	B cells memory	tB cells	tB	p3	Tumor	Female	Primary	T4N0M1a
p3t3_bcFIQW	7.19454	-2.04736	Immune cells	B	B	tB cells	1	p3t3	B cells memory	tB cells	tB	p3	Tumor	Female	Primary	T4N0M1a
p3t3_bcFPOJ	6.4944	-2.95103	Immune cells	B	B	tB cells	1	p3t3	B cells memory	tB cells	tB	p3	Tumor	Female	Primary	T4N0M1a
p3t3_bcIEDJ	7.39645	-2.50326	Immune cells	B	B	tB cells	1	p3t3	B cells memory	tB cells	tB	p3	Tumor	Female	Primary	T4N0M1a
p3t3_bcGLNJ	7.42502	-2.61613	Immune cells	B	B	tB cells	1	p3t3	B cells memory	tB cells	tB	p3	Tumor	Female	Primary	T4N0M1a
p3t3_bcDUWB	6.36056	-2.70327	Immune cells	B	B	tB cells	1	p3t3	B cells memory	tB cells	tB	p3	Tumor	Female	Primary	T4N0M1a
p3t3_bcEQYY	7.54774	-2.9268	Immune cells	B	B	tB cells	1	p3t3	B cells memory	tB cells	tB	p3	Tumor	Female	Primary	T4N0M1a
p3t3_bcHMVN	7.85406	-2.62524	Immune cells	B	B	tB cells	1	p3t3	B cells memory	tB cells	tB	p3	Tumor	Female	Primary	T4N0M1a
p3t3_bcIFDB	6.44533	-2.10389	Immune cells	B	B	tB cells	1	p3t3	B cells memory	tB cells	tB	p3	Tumor	Female	Primary	T4N0M1a
p3t3_bcHUTC	7.32996	-2.08641	Immune cells	B	B	tB cells	1	p3t3	B cells memory	tB cells	tB	p3	Tumor	Female	Primary	T4N0M1a
p3t3_bcBXNX	8.14069	-2.78684	Immune cells	B	B	tB cells	1	p3t3	B cells naive	tB cells	tB	p3	Tumor	Female	Primary	T4N0M1a
p3t3_bcBOJM	7.86707	-2.54297	Immune cells	B	B	tB cells	1	p3t3	B cells naive	tB cells	tB	p3	Tumor	Female	Primary	T4N0M1a
p3t3_bcEKGX	6.90622	-3.98019	Immune cells	B	B	tB cells	1	p3t3	B cells memory	tB cells	tB	p3	Tumor	Female	Primary	T4N0M1a
p3t3_bcAQHZ	6.0391	-3.08846	Immune cells	B	B	tB cells	1	p3t3	B cells memory	tB cells	tB	p3	Tumor	Female	Primary	T4N0M1a
p3t3_bcBSYF	7.12167	-2.09667	Immune cells	B	B	tB cells	1	p3t3	B cells memory	tB cells	tB	p3	Tumor	Female	Primary	T4N0M1a
p3t3_bcGGFR	7.30872	-2.45277	Immune cells	B	B	tB cells	1	p3t3	B cells memory	tB cells	tB	p3	Tumor	Female	Primary	T4N0M1a
p3t3_bcHYCB	6.85514	-2.78069	Immune cells	B	B	tB cells	1	p3t3	B cells memory	tB cells	tB	p3	Tumor	Female	Primary	T4N0M1a
p3t3_bcFRQG	7.1367	-2.53537	Immune cells	B	B	tB cells	1	p3t3	B cells memory	tB cells	tB	p3	Tumor	Female	Primary	T4N0M1a
p3t3_bcHFYP	6.07137	-2.32864	Immune cells	B	B	tB cells	1	p3t3	B cells memory	tB cells	tB	p3	Tumor	Female	Primary	T4N0M1a
p3t3_bcIBLD	6.87333	-3.50846	Immune cells	B	B	tB cells	1	p3t3	B cells memory	tB cells	tB	p3	Tumor	Female	Primary	T4N0M1a
p3t3_bcHZHB	6.3323	-1.7137	Immune cells	B	B	NA	1	NA	NA	NA	NA	p3	Tumor	Female	Primary	T4N0M1a
p3t3_bcBRPM	6.33384	-2.12688	Immune cells	B	B	tB cells	1	p3t3	B cells memory	tB cells	tB	p3	Tumor	Female	Primary	T4N0M1a
p3t3_bcGJCD	7.09562	-1.92394	Immune cells	B	B	tB cells	1	p3t3	B cells memory	tB cells	tB	p3	Tumor	Female	Primary	T4N0M1a
p3t3_bcEGVO	5.54869	-2.73435	Immune cells	B	B	tB cells	1	p3t3	B cells memory	tB cells	tB	p3	Tumor	Female	Primary	T4N0M1a
p3t3_bcGGYR	6.34243	-2.24298	Immune cells	B	B	tB cells	1	p3t3	B cells memory	tB cells	tB	p3	Tumor	Female	Primary	T4N0M1a
p3t3_bcGFCG	6.46244	-2.64739	Immune cells	B	B	tB cells	1	p3t3	B cells memory	tB cells	tB	p3	Tumor	Female	Primary	T4N0M1a
p3t3_bcCHOS	-2.54129	1.43656	Immune cells	B	B	tT cells	1	p3t3	B cells memory	tT cells	tT7	p3	Tumor	Female	Primary	T4N0M1a
p3t3_bcCJYK	6.49644	-2.47592	Immune cells	B	B	tB cells	1	p3t3	B cells memory	tB cells	tB	p3	Tumor	Female	Primary	T4N0M1a
p3t3_bcAWZU	6.36847	-2.49875	Immune cells	B	B	tB cells	1	p3t3	B cells memory	tB cells	tB	p3	Tumor	Female	Primary	T4N0M1a
p3t3_bcEEGE	6.07026	-3.06502	Immune cells	B	B	tB cells	1	p3t3	B cells memory	tB cells	tB	p3	Tumor	Female	Primary	T4N0M1a
p3t3_bcFAMR	7.15667	-3.56274	Immune cells	B	B	tB cells	1	p3t3	B cells memory	tB cells	tB	p3	Tumor	Female	Primary	T4N0M1a
p3t3_bcCVEE	7.23688	-2.43264	Immune cells	B	B	tB cells	1	p3t3	B cells memory	tB cells	tB	p3	Tumor	Female	Primary	T4N0M1a
p3t3_bcHANW	6.82321	-2.85469	Immune cells	B	B	tB cells	1	p3t3	B cells memory	tB cells	tB	p3	Tumor	Female	Primary	T4N0M1a
p3t3_bcFIGM	5.83226	-3.12741	Immune cells	B	B	tB cells	1	p3t3	B cells memory	tB cells	tB	p3	Tumor	Female	Primary	T4N0M1a
p3t3_bcEZTU	7.62013	-2.25803	Immune cells	B	B	tB cells	1	p3t3	B cells memory	tB cells	tB	p3	Tumor	Female	Primary	T4N0M1a
p3t3_bcGMWJ	6.75152	-2.0633	Immune cells	B	B	tB cells	1	p3t3	B cells memory	tB cells	tB	p3	Tumor	Female	Primary	T4N0M1a
p3t3_bcCGGQ	7.2187	-2.4641	Immune cells	B	B	tB cells	1	p3t3	B cells memory	tB cells	tB	p3	Tumor	Female	Primary	T4N0M1a
p3t3_bcIEDZ	6.65949	-1.54357	Immune cells	B	B	tB cells	1	p3t3	B cells memory	tB cells	tB	p3	Tumor	Female	Primary	T4N0M1a
p3t3_bcDIYV	6.51709	-2.13952	Immune cells	B	B	tB cells	1	p3t3	B cells memory	tB cells	tB	p3	Tumor	Female	Primary	T4N0M1a
p3t3_bcCCPC	7.38678	-3.04248	Immune cells	B	B	tB cells	1	p3t3	B cells memory	tB cells	tB	p3	Tumor	Female	Primary	T4N0M1a
p3t3_bcBYHS	8.02205	-2.77626	Immune cells	B	B	tB cells	1	p3t3	B cells memory	tB cells	tB	p3	Tumor	Female	Primary	T4N0M1a
p3t3_bcACAA	6.99988	-3.18187	Immune cells	B	B	tB cells	1	p3t3	B cells memory	tB cells	tB	p3	Tumor	Female	Primary	T4N0M1a
p3t3_bcFXGQ	6.88546	-3.57975	Immune cells	B	B	tB cells	1	p3t3	B cells memory	tB cells	tB	p3	Tumor	Female	Primary	T4N0M1a
p3t3_bcGGKW	6.52911	-3.23452	Immune cells	B	B	tB cells	1	p3t3	B cells memory	tB cells	tB	p3	Tumor	Female	Primary	T4N0M1a
p3t3_bcHCYV	6.85799	-1.97268	Immune cells	B	B	tB cells	1	p3t3	B cells memory	tB cells	tB	p3	Tumor	Female	Primary	T4N0M1a
p3t3_bcHUUK	6.37772	-2.81476	Immune cells	B	B	tB cells	1	p3t3	B cells memory	tB cells	tB	p3	Tumor	Female	Primary	T4N0M1a
p3t3_bcEOVY	7.37246	-3.27691	Immune cells	B	B	NA	1	NA	NA	NA	NA	p3	Tumor	Female	Primary	T4N0M1a
p3t3_bcBFJR	7.75209	-2.9765	Immune cells	B	B	tB cells	1	p3t3	B cells memory	tB cells	tB	p3	Tumor	Female	Primary	T4N0M1a
p3t3_bcFXVB	6.91398	-2.74637	Immune cells	B	B	tB cells	1	p3t3	B cells memory	tB cells	tB	p3	Tumor	Female	Primary	T4N0M1a
p3t3_bcAIZQ	-2.81061	-5.77346	Immune cells	B	B	tMoMacDC	1	p3t3	Dendritic cells activated	tMoMacDC	tDC3	p3	Tumor	Female	Primary	T4N0M1a
p3t3_bcDADI	6.73971	-2.44661	Immune cells	B	B	tB cells	1	p3t3	B cells memory	tB cells	tB	p3	Tumor	Female	Primary	T4N0M1a
p3t3_bcHDGI	6.02346	-2.56169	Immune cells	B	B	tB cells	1	p3t3	B cells memory	tB cells	tB	p3	Tumor	Female	Primary	T4N0M1a
p3t3_bcDDGE	6.73537	-3.02511	Immune cells	B	B	tB cells	1	p3t3	B cells memory	tB cells	tB	p3	Tumor	Female	Primary	T4N0M1a
p3t3_bcFWUH	7.34151	-3.33126	Immune cells	B	B	tB cells	1	p3t3	B cells naive	tB cells	tB	p3	Tumor	Female	Primary	T4N0M1a
p3t3_bcBWEK	7.27397	-1.72178	Immune cells	B	B	NA	1	NA	NA	NA	NA	p3	Tumor	Female	Primary	T4N0M1a
p3t3_bcHSLK	7.61215	-2.40138	Immune cells	B	B	tB cells	1	p3t3	B cells memory	tB cells	tB	p3	Tumor	Female	Primary	T4N0M1a
p3t3_bcHQKT	7.61459	-1.9246	Immune cells	B	B	tB cells	1	p3t3	B cells memory	tB cells	tB	p3	Tumor	Female	Primary	T4N0M1a
p3t3_bcDDKN	7.79964	-3.14666	Immune cells	B	B	tB cells	1	p3t3	B cells memory	tB cells	tB	p3	Tumor	Female	Primary	T4N0M1a
p3t3_bcAPZM	6.39327	-3.35821	Immune cells	B	B	tB cells	1	p3t3	B cells memory	tB cells	tB	p3	Tumor	Female	Primary	T4N0M1a
p3t3_bcBAXL	7.58516	-2.85646	Immune cells	B	B	tB cells	1	p3t3	B cells naive	tB cells	tB	p3	Tumor	Female	Primary	T4N0M1a
p3t3_bcGQBL	6.55648	-2.97982	Immune cells	B	B	tB cells	1	p3t3	B cells memory	tB cells	tB	p3	Tumor	Female	Primary	T4N0M1a
p3t3_bcFLJM	6.22327	-3.17152	Immune cells	B	B	tB cells	1	p3t3	B cells memory	tB cells	tB	p3	Tumor	Female	Primary	T4N0M1a
p3t3_bcFTTK	5.70014	-3.39754	Immune cells	B	B	NA	1	NA	NA	NA	NA	p3	Tumor	Female	Primary	T4N0M1a
p3t3_bcAADQ	7.18856	-2.53525	Immune cells	B	B	tB cells	1	p3t3	B cells memory	tB cells	tB	p3	Tumor	Female	Primary	T4N0M1a
p3t3_bcGCNT	6.5231	-2.90212	Immune cells	B	B	tB cells	1	p3t3	B cells memory	tB cells	tB	p3	Tumor	Female	Primary	T4N0M1a
p3t3_bcHLPO	6.64241	-2.74019	Immune cells	B	B	tB cells	1	p3t3	B cells memory	tB cells	tB	p3	Tumor	Female	Primary	T4N0M1a
p3t3_bcBXVN	6.29273	-3.48388	Immune cells	B	B	tB cells	1	p3t3	B cells memory	tB cells	tB	p3	Tumor	Female	Primary	T4N0M1a
p3t3_bcGMEQ	5.68332	-2.81992	Immune cells	B	B	tB cells	1	p3t3	B cells memory	tB cells	tB	p3	Tumor	Female	Primary	T4N0M1a
p3t3_bcAMBC	7.83284	-2.94329	Immune cells	B	B	tB cells	1	p3t3	B cells memory	tB cells	tB	p3	Tumor	Female	Primary	T4N0M1a
p3t3_bcGESS	6.77121	-4.04627	Immune cells	B	B	tB cells	1	p3t3	T cells CD8	tB cells	tB	p3	Tumor	Female	Primary	T4N0M1a
p3t3_bcETPZ	7.24146	-2.75964	Immune cells	B	B	tB cells	1	p3t3	B cells memory	tB cells	tB	p3	Tumor	Female	Primary	T4N0M1a
p3t3_bcGASR	6.54372	-1.88656	Immune cells	B	B	tB cells	1	p3t3	B cells memory	tB cells	tB	p3	Tumor	Female	Primary	T4N0M1a
p3t3_bcDOAE	7.05407	-2.08998	Immune cells	B	B	tB cells	1	p3t3	B cells memory	tB cells	tB	p3	Tumor	Female	Primary	T4N0M1a
p3t3_bcIIGS	6.2856	-2.84767	Immune cells	B	B	tB cells	1	p3t3	B cells memory	tB cells	tB	p3	Tumor	Female	Primary	T4N0M1a
p3t3_bcGBVW	7.49715	-3.33835	Immune cells	B	B	tB cells	1	p3t3	B cells naive	tB cells	tB	p3	Tumor	Female	Primary	T4N0M1a
p3t3_bcENUU	7.00753	-2.42246	Immune cells	B	B	tB cells	1	p3t3	B cells memory	tB cells	tB	p3	Tumor	Female	Primary	T4N0M1a
p3t3_bcBGEH	7.34044	-2.11603	Immune cells	B	B	tB cells	1	p3t3	B cells memory	tB cells	tB	p3	Tumor	Female	Primary	T4N0M1a
p3t3_bcGLEP	6.14646	-3.00265	Immune cells	B	B	tB cells	1	p3t3	B cells memory	tB cells	tB	p3	Tumor	Female	Primary	T4N0M1a
p3t3_bcERSP	7.0494	-1.84435	Immune cells	B	B	tB cells	1	p3t3	B cells memory	tB cells	tB	p3	Tumor	Female	Primary	T4N0M1a
p3t3_bcHJEN	7.11406	-3.20608	Immune cells	B	B	tB cells	1	p3t3	B cells naive	tB cells	tB	p3	Tumor	Female	Primary	T4N0M1a
p3t3_bcFHSP	6.62748	-2.08785	Immune cells	B	B	NA	1	NA	NA	NA	NA	p3	Tumor	Female	Primary	T4N0M1a
p3t3_bcHCHY	7.07408	-2.76543	Immune cells	B	B	tB cells	1	p3t3	B cells memory	tB cells	tB	p3	Tumor	Female	Primary	T4N0M1a
p3t3_bcHJIX	7.00955	-3.19075	Immune cells	B	B	tB cells	1	p3t3	B cells memory	tB cells	tB	p3	Tumor	Female	Primary	T4N0M1a
p3t3_bcESYG	6.85296	-2.77104	Immune cells	B	B	tB cells	1	p3t3	B cells memory	tB cells	tB	p3	Tumor	Female	Primary	T4N0M1a
p3t3_bcEAMR	7.8537	-2.36993	Immune cells	B	B	tB cells	1	p3t3	B cells memory	tB cells	tB	p3	Tumor	Female	Primary	T4N0M1a
p3t3_bcIIMA	6.66681	-2.56009	Immune cells	B	B	tB cells	1	p3t3	B cells memory	tB cells	tB	p3	Tumor	Female	Primary	T4N0M1a
p3t3_bcHDDR	7.94846	-2.44374	Immune cells	B	B	tB cells	1	p3t3	B cells memory	tB cells	tB	p3	Tumor	Female	Primary	T4N0M1a
p3t3_bcAYJG	5.85145	-2.87611	Immune cells	B	B	NA	1	NA	NA	NA	NA	p3	Tumor	Female	Primary	T4N0M1a
p3t3_bcFOEP	8.01551	-2.64736	Immune cells	B	B	tB cells	1	p3t3	B cells naive	tB cells	tB	p3	Tumor	Female	Primary	T4N0M1a
p3t3_bcIEKQ	6.85856	-3.18029	Immune cells	B	B	tB cells	1	p3t3	B cells memory	tB cells	tB	p3	Tumor	Female	Primary	T4N0M1a
p3t3_bcIIAC	6.80408	-3.24815	Immune cells	B	B	tB cells	1	p3t3	B cells memory	tB cells	tB	p3	Tumor	Female	Primary	T4N0M1a
p3t3_bcGTML	7.75665	-3.28921	Immune cells	B	B	tB cells	1	p3t3	B cells memory	tB cells	tB	p3	Tumor	Female	Primary	T4N0M1a
p3t3_bcDJKW	6.55442	-2.97149	Immune cells	B	B	tB cells	1	p3t3	B cells memory	tB cells	tB	p3	Tumor	Female	Primary	T4N0M1a
p3t3_bcAUAN	6.42517	-3.1247	Immune cells	B	B	NA	1	NA	NA	NA	NA	p3	Tumor	Female	Primary	T4N0M1a
p3t3_bcERYI	6.54942	-3.24667	Immune cells	B	B	tB cells	1	p3t3	B cells memory	tB cells	tB	p3	Tumor	Female	Primary	T4N0M1a
p3t3_bcHDNM	7.34074	-2.60408	Immune cells	B	B	tB cells	1	p3t3	B cells memory	tB cells	tB	p3	Tumor	Female	Primary	T4N0M1a
p3t3_bcGUNS	1.2273	6.2044	Immune cells	B	B	tT cells	1	p3t3	T cells CD4 memory resting	tT cells	tT2	p3	Tumor	Female	Primary	T4N0M1a
p3t3_bcIGLY	7.32673	-3.0966	Immune cells	B	B	tB cells	1	p3t3	B cells naive	tB cells	tB	p3	Tumor	Female	Primary	T4N0M1a
p3t3_bcHPQV	6.80806	-3.30915	Immune cells	B	B	NA	1	NA	NA	NA	NA	p3	Tumor	Female	Primary	T4N0M1a
p3t3_bcGGHS	7.48479	-2.53688	Immune cells	B	B	tB cells	1	p3t3	B cells memory	tB cells	tB	p3	Tumor	Female	Primary	T4N0M1a
p3t3_bcEMXS	5.90511	-2.70195	Immune cells	B	B	NA	1	NA	NA	NA	NA	p3	Tumor	Female	Primary	T4N0M1a
p3t3_bcEHLX	6.53229	-3.32591	Immune cells	B	B	tB cells	1	p3t3	B cells memory	tB cells	tB	p3	Tumor	Female	Primary	T4N0M1a
p3t3_bcFTPW	6.59417	-3.76022	Immune cells	B	B	tB cells	1	p3t3	B cells memory	tB cells	tB	p3	Tumor	Female	Primary	T4N0M1a
p3t3_bcDNKQ	7.71544	-2.97971	Immune cells	B	B	tB cells	1	p3t3	B cells memory	tB cells	tB	p3	Tumor	Female	Primary	T4N0M1a
p3t3_bcBPFM	7.39122	-2.32128	Immune cells	B	B	tB cells	1	p3t3	B cells memory	tB cells	tB	p3	Tumor	Female	Primary	T4N0M1a
p3t3_bcASCB	7.64746	-2.44784	Immune cells	B	B	tB cells	1	p3t3	B cells memory	tB cells	tB	p3	Tumor	Female	Primary	T4N0M1a
p3t3_bcAVAT	6.25227	-2.60646	Immune cells	B	B	tB cells	1	p3t3	B cells memory	tB cells	tB	p3	Tumor	Female	Primary	T4N0M1a
p3t3_bcBSRD	5.98657	-2.71926	Immune cells	B	B	tB cells	1	p3t3	B cells memory	tB cells	tB	p3	Tumor	Female	Primary	T4N0M1a
p3t3_bcHHBE	6.70254	-2.86481	Immune cells	B	B	tB cells	1	p3t3	B cells memory	tB cells	tB	p3	Tumor	Female	Primary	T4N0M1a
p3t3_bcFXOR	5.81615	-2.85754	Immune cells	B	B	tB cells	1	p3t3	B cells memory	tB cells	tB	p3	Tumor	Female	Primary	T4N0M1a
p3t3_bcIFXQ	6.44152	-2.2515	Immune cells	B	B	tB cells	1	p3t3	B cells memory	tB cells	tB	p3	Tumor	Female	Primary	T4N0M1a
p3t3_bcHRYS	6.22662	-3.06332	Immune cells	B	B	tB cells	1	p3t3	B cells memory	tB cells	tB	p3	Tumor	Female	Primary	T4N0M1a
p3t3_bcDBKJ	7.87307	-3.08034	Immune cells	B	B	tB cells	1	p3t3	B cells memory	tB cells	tB	p3	Tumor	Female	Primary	T4N0M1a
p3t3_bcARUT	7.17731	-1.86511	Immune cells	B	B	tB cells	1	p3t3	B cells memory	tB cells	tB	p3	Tumor	Female	Primary	T4N0M1a
p3t3_bcENGN	7.09239	-3.88742	Immune cells	B	B	tB cells	1	p3t3	B cells memory	tB cells	tB	p3	Tumor	Female	Primary	T4N0M1a
p3t3_bcFYOW	6.90614	-2.99493	Immune cells	B	B	tB cells	1	p3t3	B cells memory	tB cells	tB	p3	Tumor	Female	Primary	T4N0M1a
p3t3_bcHKOE	-2.90058	-5.70971	Immune cells	B	B	tT cells	1	p3t3	T cells CD4 memory resting	tT cells	tT2	p3	Tumor	Female	Primary	T4N0M1a
p3t3_bcEORG	5.96396	-2.48035	Immune cells	B	B	tB cells	1	p3t3	B cells memory	tB cells	tB	p3	Tumor	Female	Primary	T4N0M1a
p3t3_bcIAFR	6.86355	-3.5404	Immune cells	B	B	tB cells	1	p3t3	B cells memory	tB cells	tB	p3	Tumor	Female	Primary	T4N0M1a
p3t3_bcEQVL	7.39106	-3.29887	Immune cells	B	B	tB cells	1	p3t3	B cells memory	tB cells	tB	p3	Tumor	Female	Primary	T4N0M1a
p3t3_bcBWXU	6.74204	-3.29844	Immune cells	B	B	tB cells	1	p3t3	B cells memory	tB cells	tB	p3	Tumor	Female	Primary	T4N0M1a
p3t3_bcFEXV	-2.77126	-6.05736	Immune cells	B	B	tMoMacDC	1	p3t3	Monocytes	tMoMacDC	tMonoDC	p3	Tumor	Female	Primary	T4N0M1a
p3t3_bcFFTG	6.05366	-2.90211	Immune cells	B	B	tB cells	1	p3t3	B cells memory	tB cells	tB	p3	Tumor	Female	Primary	T4N0M1a
p3t3_bcBYTE	5.8593	-3.03768	Immune cells	B	B	tB cells	1	p3t3	B cells memory	tB cells	tB	p3	Tumor	Female	Primary	T4N0M1a
p3t3_bcHDRU	6.76466	-2.9008	Immune cells	B	B	tB cells	1	p3t3	B cells memory	tB cells	tB	p3	Tumor	Female	Primary	T4N0M1a
p3t3_bcEIKQ	7.57456	-2.94203	Immune cells	B	B	tB cells	1	p3t3	B cells memory	tB cells	tB	p3	Tumor	Female	Primary	T4N0M1a
p3t3_bcHHSE	7.98138	-2.34429	Immune cells	B	B	tB cells	1	p3t3	B cells naive	tB cells	tB	p3	Tumor	Female	Primary	T4N0M1a
p3t3_bcFJUN	6.04355	-3.4132	Immune cells	B	B	tB cells	1	p3t3	B cells memory	tB cells	tB	p3	Tumor	Female	Primary	T4N0M1a
p3t3_bcHYTH	7.08994	-2.56522	Immune cells	B	B	tB cells	1	p3t3	B cells memory	tB cells	tB	p3	Tumor	Female	Primary	T4N0M1a
p3t3_bcFFBH	6.88058	-2.98559	Immune cells	B	B	tB cells	1	p3t3	B cells memory	tB cells	tB	p3	Tumor	Female	Primary	T4N0M1a
p3t3_bcHUYQ	6.47366	-2.70318	Immune cells	B	B	tB cells	1	p3t3	B cells memory	tB cells	tB	p3	Tumor	Female	Primary	T4N0M1a
p3t3_bcFOQO	6.55585	-2.81697	Immune cells	B	B	tB cells	1	p3t3	B cells naive	tB cells	tB	p3	Tumor	Female	Primary	T4N0M1a
p3t3_bcCGWT	6.79006	-1.59758	Immune cells	B	B	NA	1	NA	NA	NA	NA	p3	Tumor	Female	Primary	T4N0M1a
p3t3_bcHGHK	6.24084	-2.37535	Immune cells	B	B	tB cells	1	p3t3	B cells memory	tB cells	tB	p3	Tumor	Female	Primary	T4N0M1a
p3t3_bcGLMP	7.48535	-2.61257	Immune cells	B	B	tB cells	1	p3t3	B cells memory	tB cells	tB	p3	Tumor	Female	Primary	T4N0M1a
p3t3_bcEALL	6.38795	-3.5555	Immune cells	B	B	tB cells	1	p3t3	B cells memory	tB cells	tB	p3	Tumor	Female	Primary	T4N0M1a
p3t3_bcICGV	7.04481	-2.45367	Immune cells	B	B	tB cells	1	p3t3	B cells memory	tB cells	tB	p3	Tumor	Female	Primary	T4N0M1a
p3t3_bcCJCC	7.12891	-3.02366	Immune cells	B	B	tB cells	1	p3t3	B cells memory	tB cells	tB	p3	Tumor	Female	Primary	T4N0M1a
p3t3_bcHWBO	7.06069	-2.53112	Immune cells	B	B	tB cells	1	p3t3	B cells memory	tB cells	tB	p3	Tumor	Female	Primary	T4N0M1a
p3t3_bcFANO	7.17799	-2.67758	Immune cells	B	B	tB cells	1	p3t3	B cells memory	tB cells	tB	p3	Tumor	Female	Primary	T4N0M1a
p3t3_bcCAFT	5.88267	-2.91287	Immune cells	B	B	tB cells	1	p3t3	B cells memory	tB cells	tB	p3	Tumor	Female	Primary	T4N0M1a
p3t3_bcFTXJ	6.38086	-2.31295	Immune cells	B	B	tB cells	1	p3t3	B cells memory	tB cells	tB	p3	Tumor	Female	Primary	T4N0M1a
p3t3_bcEOHM	6.08331	-3.00202	Immune cells	B	B	tB cells	1	p3t3	B cells memory	tB cells	tB	p3	Tumor	Female	Primary	T4N0M1a
p3t3_bcIDDB	7.71645	-2.70327	Immune cells	B	B	tB cells	1	p3t3	B cells memory	tB cells	tB	p3	Tumor	Female	Primary	T4N0M1a
p3t3_bcIKCM	6.78568	-2.93939	Immune cells	B	B	tB cells	1	p3t3	B cells memory	tB cells	tB	p3	Tumor	Female	Primary	T4N0M1a
p3t3_bcHEJA	8.06176	-2.82668	Immune cells	B	B	tB cells	1	p3t3	B cells naive	tB cells	tB	p3	Tumor	Female	Primary	T4N0M1a
p3t3_bcDKWY	7.81563	-3.10777	Immune cells	B	B	NA	1	NA	NA	NA	NA	p3	Tumor	Female	Primary	T4N0M1a
p3t3_bcIEBP	7.25642	-2.88714	Immune cells	B	B	tB cells	1	p3t3	B cells memory	tB cells	tB	p3	Tumor	Female	Primary	T4N0M1a
p3t3_bcEQMX	6.26102	-2.97899	Immune cells	B	B	tB cells	1	p3t3	B cells memory	tB cells	tB	p3	Tumor	Female	Primary	T4N0M1a
p3t3_bcEGYO	6.46961	-3.05229	Immune cells	B	B	tB cells	1	p3t3	B cells memory	tB cells	tB	p3	Tumor	Female	Primary	T4N0M1a
p3t3_bcFXYU	-2.82993	-5.89782	Immune cells	B	B	tMoMacDC	1	p3t3	Dendritic cells activated	tMoMacDC	tDC3	p3	Tumor	Female	Primary	T4N0M1a
p3t3_bcFVQK	6.54456	-2.49894	Immune cells	B	B	tB cells	1	p3t3	B cells memory	tB cells	tB	p3	Tumor	Female	Primary	T4N0M1a
p3t3_bcHKXM	6.98471	-3.46446	Immune cells	B	B	tB cells	1	p3t3	B cells memory	tB cells	tB	p3	Tumor	Female	Primary	T4N0M1a
p3t3_bcIHRF	6.14092	-2.78949	Immune cells	B	B	tB cells	1	p3t3	B cells memory	tB cells	tB	p3	Tumor	Female	Primary	T4N0M1a
p3t3_bcAUIZ	7.22062	-3.37482	Immune cells	B	B	tB cells	1	p3t3	B cells memory	tB cells	tB	p3	Tumor	Female	Primary	T4N0M1a
p3t3_bcFHIT	7.24376	-1.81773	Immune cells	B	B	tB cells	1	p3t3	B cells memory	tB cells	tB	p3	Tumor	Female	Primary	T4N0M1a
p3t3_bcCUFV	7.62694	-2.50336	Immune cells	B	B	tB cells	1	p3t3	B cells memory	tB cells	tB	p3	Tumor	Female	Primary	T4N0M1a
p3t3_bcAXEN	7.42811	-3.39016	Immune cells	B	B	tB cells	1	p3t3	B cells memory	tB cells	tB	p3	Tumor	Female	Primary	T4N0M1a
p3t3_bcAUJP	6.86583	-3.31971	Immune cells	B	B	tB cells	1	p3t3	B cells memory	tB cells	tB	p3	Tumor	Female	Primary	T4N0M1a
p3t3_bcBCRB	7.63813	-2.44046	Immune cells	B	B	tB cells	1	p3t3	B cells memory	tB cells	tB	p3	Tumor	Female	Primary	T4N0M1a
p3t3_bcEOHD	7.12452	-3.05929	Immune cells	B	B	tB cells	1	p3t3	B cells memory	tB cells	tB	p3	Tumor	Female	Primary	T4N0M1a
p3t3_bcGUZG	6.47234	-3.01829	Immune cells	B	B	tB cells	1	p3t3	B cells memory	tB cells	tB	p3	Tumor	Female	Primary	T4N0M1a
p3t3_bcFHLC	7.71409	-1.76162	Immune cells	B	B	tB cells	1	p3t3	B cells memory	tB cells	tB	p3	Tumor	Female	Primary	T4N0M1a
p3t3_bcETIT	7.08042	-2.4246	Immune cells	B	B	tB cells	1	p3t3	T cells regulatory (Tregs)	tB cells	tB	p3	Tumor	Female	Primary	T4N0M1a
p3t3_bcFTZQ	6.65826	-2.61537	Immune cells	B	B	tB cells	1	p3t3	B cells memory	tB cells	tB	p3	Tumor	Female	Primary	T4N0M1a
p3t3_bcGRCV	6.26321	-2.57767	Immune cells	B	B	NA	1	NA	NA	NA	NA	p3	Tumor	Female	Primary	T4N0M1a
p3t3_bcBTNK	7.18201	-1.76941	Immune cells	B	B	tB cells	1	p3t3	B cells memory	tB cells	tB	p3	Tumor	Female	Primary	T4N0M1a
p3t3_bcFENZ	6.79481	-3.02557	Immune cells	B	B	tB cells	1	p3t3	B cells memory	tB cells	tB	p3	Tumor	Female	Primary	T4N0M1a
p3t3_bcFPGR	6.5482	-3.08944	Immune cells	B	B	tB cells	1	p3t3	B cells memory	tB cells	tB	p3	Tumor	Female	Primary	T4N0M1a
p3t3_bcDUOS	5.224	-2.25196	Immune cells	B	B	NA	1	NA	NA	NA	NA	p3	Tumor	Female	Primary	T4N0M1a
p3t3_bcFGGA	6.99343	-2.26038	Immune cells	B	B	tB cells	1	p3t3	B cells memory	tB cells	tB	p3	Tumor	Female	Primary	T4N0M1a
p3t3_bcHSFN	7.09942	-2.06559	Immune cells	B	B	tB cells	1	p3t3	B cells memory	tB cells	tB	p3	Tumor	Female	Primary	T4N0M1a
p3t3_bcHAEN	6.00321	-3.62476	Immune cells	B	B	tB cells	1	p3t3	B cells memory	tB cells	tB	p3	Tumor	Female	Primary	T4N0M1a
p3t3_bcFGHZ	5.69585	-2.81525	Immune cells	B	B	tB cells	1	p3t3	B cells memory	tB cells	tB	p3	Tumor	Female	Primary	T4N0M1a
p3t3_bcHTCR	5.97208	-3.22485	Immune cells	B	B	tB cells	1	p3t3	B cells memory	tB cells	tB	p3	Tumor	Female	Primary	T4N0M1a
p3t3_bcGGVG	6.20283	-2.44432	Immune cells	B	B	tB cells	1	p3t3	B cells memory	tB cells	tB	p3	Tumor	Female	Primary	T4N0M1a
p3t3_bcCTHR	7.48127	-2.74138	Immune cells	B	B	tB cells	1	p3t3	B cells memory	tB cells	tB	p3	Tumor	Female	Primary	T4N0M1a
p3t3_bcCRMY	7.14285	-2.6407	Immune cells	B	B	tB cells	1	p3t3	B cells memory	tB cells	tB	p3	Tumor	Female	Primary	T4N0M1a
p3t3_bcFIJQ	7.28355	-3.14009	Immune cells	B	B	tB cells	1	p3t3	B cells memory	tB cells	tB	p3	Tumor	Female	Primary	T4N0M1a
p3t3_bcHNLX	6.44733	-3.41163	Immune cells	B	B	tB cells	1	p3t3	B cells memory	tB cells	tB	p3	Tumor	Female	Primary	T4N0M1a
p3t3_bcENBL	8.03781	-2.68125	Immune cells	B	B	tB cells	1	p3t3	B cells memory	tB cells	tB	p3	Tumor	Female	Primary	T4N0M1a
p3t3_bcCIKH	7.49691	-2.33391	Immune cells	B	B	tB cells	1	p3t3	B cells naive	tB cells	tB	p3	Tumor	Female	Primary	T4N0M1a
p3t3_bcDQMB	7.3207	-2.84051	Immune cells	B	B	tB cells	1	p3t3	B cells memory	tB cells	tB	p3	Tumor	Female	Primary	T4N0M1a
p3t3_bcFVNT	7.19897	-3.44855	Immune cells	B	B	tB cells	1	p3t3	B cells memory	tB cells	tB	p3	Tumor	Female	Primary	T4N0M1a
p3t3_bcGBAN	7.97913	-3.08716	Immune cells	B	B	tB cells	1	p3t3	B cells memory	tB cells	tB	p3	Tumor	Female	Primary	T4N0M1a
p3t3_bcHLLO	6.77081	-2.57161	Immune cells	B	B	tB cells	1	p3t3	B cells naive	tB cells	tB	p3	Tumor	Female	Primary	T4N0M1a
p3t3_bcHBBQ	6.93028	-3.49052	Immune cells	B	B	tB cells	1	p3t3	B cells memory	tB cells	tB	p3	Tumor	Female	Primary	T4N0M1a
p3t3_bcENDS	7.00443	-2.54629	Immune cells	B	B	tB cells	1	p3t3	B cells memory	tB cells	tB	p3	Tumor	Female	Primary	T4N0M1a
p3t3_bcHNVH	7.03133	-2.12777	Immune cells	B	B	tB cells	1	p3t3	B cells memory	tB cells	tB	p3	Tumor	Female	Primary	T4N0M1a
p3t3_bcDZUY	7.22344	-2.48834	Immune cells	B	B	tB cells	1	p3t3	B cells memory	tB cells	tB	p3	Tumor	Female	Primary	T4N0M1a
p3t3_bcFCSZ	1.05523	-3.99637	Immune cells	B	B	tpDC	1	p3t3	B cells memory	tpDC	tpDC	p3	Tumor	Female	Primary	T4N0M1a
p3t3_bcDRHY	7.5194	-2.3235	Immune cells	B	B	tB cells	1	p3t3	B cells memory	tB cells	tB	p3	Tumor	Female	Primary	T4N0M1a
p3t3_bcDVVK	5.93623	-2.49849	Immune cells	B	B	tB cells	1	p3t3	B cells memory	tB cells	tB	p3	Tumor	Female	Primary	T4N0M1a
p3t3_bcFCKI	7.13538	-2.28988	Immune cells	B	B	tB cells	1	p3t3	B cells memory	tB cells	tB	p3	Tumor	Female	Primary	T4N0M1a
p3t3_bcEJMC	6.7157	-2.59832	Immune cells	B	B	tB cells	1	p3t3	B cells memory	tB cells	tB	p3	Tumor	Female	Primary	T4N0M1a
p3t3_bcCOBZ	6.77797	-2.34163	Immune cells	B	B	tB cells	1	p3t3	B cells naive	tB cells	tB	p3	Tumor	Female	Primary	T4N0M1a
p3t3_bcFXGX	7.26048	-3.20643	Immune cells	B	B	tB cells	1	p3t3	B cells memory	tB cells	tB	p3	Tumor	Female	Primary	T4N0M1a
p3t3_bcGKLM	6.30025	-2.12685	Immune cells	B	B	tB cells	1	p3t3	B cells memory	tB cells	tB	p3	Tumor	Female	Primary	T4N0M1a
p3t3_bcANTE	7.04828	-2.13263	Immune cells	B	B	tB cells	1	p3t3	B cells memory	tB cells	tB	p3	Tumor	Female	Primary	T4N0M1a
p3t3_bcGUCP	7.96594	-2.54803	Immune cells	B	B	tB cells	1	p3t3	B cells naive	tB cells	tB	p3	Tumor	Female	Primary	T4N0M1a
p3t3_bcGEAH	6.30002	-2.68455	Immune cells	B	B	tB cells	1	p3t3	B cells memory	tB cells	tB	p3	Tumor	Female	Primary	T4N0M1a
p3t3_bcBOEG	7.57753	-2.23342	Immune cells	B	B	tB cells	1	p3t3	B cells memory	tB cells	tB	p3	Tumor	Female	Primary	T4N0M1a
p3t3_bcHJAU	6.23003	-2.99035	Immune cells	B	B	tB cells	1	p3t3	B cells memory	tB cells	tB	p3	Tumor	Female	Primary	T4N0M1a
p3t3_bcEELJ	7.47297	-3.02773	Immune cells	B	B	tB cells	1	p3t3	B cells memory	tB cells	tB	p3	Tumor	Female	Primary	T4N0M1a
p3t3_bcGLDX	7.29172	-1.43677	Immune cells	B	B	tB cells	1	p3t3	B cells memory	tB cells	tB	p3	Tumor	Female	Primary	T4N0M1a
p3t3_bcFZQG	7.50297	-2.7564	Immune cells	B	B	tB cells	1	p3t3	B cells memory	tB cells	tB	p3	Tumor	Female	Primary	T4N0M1a
p3t3_bcHHVF	7.0121	-1.26123	Immune cells	B	B	tB cells	1	p3t3	B cells memory	tB cells	tB	p3	Tumor	Female	Primary	T4N0M1a
p3t3_bcGJQZ	6.0994	-3.00797	Immune cells	B	B	tB cells	1	p3t3	B cells memory	tB cells	tB	p3	Tumor	Female	Primary	T4N0M1a
p3t3_bcCPMX	7.13231	-2.07295	Immune cells	B	B	tB cells	1	p3t3	B cells memory	tB cells	tB	p3	Tumor	Female	Primary	T4N0M1a
p3t3_bcHXOS	6.04442	-2.8734	Immune cells	B	B	tB cells	1	p3t3	B cells memory	tB cells	tB	p3	Tumor	Female	Primary	T4N0M1a
p3t3_bcCZYS	7.13879	-3.40225	Immune cells	B	B	tB cells	1	p3t3	B cells memory	tB cells	tB	p3	Tumor	Female	Primary	T4N0M1a
p3t3_bcIFSX	7.4446	-2.97256	Immune cells	B	B	tB cells	1	p3t3	B cells memory	tB cells	tB	p3	Tumor	Female	Primary	T4N0M1a
p3t3_bcCMQG	7.95992	-2.76834	Immune cells	B	B	tB cells	1	p3t3	B cells naive	tB cells	tB	p3	Tumor	Female	Primary	T4N0M1a
p3t3_bcGWJG	7.19055	-2.19216	Immune cells	B	B	tB cells	1	p3t3	B cells memory	tB cells	tB	p3	Tumor	Female	Primary	T4N0M1a
p3t3_bcHTNH	6.0236	-2.96151	Immune cells	B	B	tB cells	1	p3t3	B cells memory	tB cells	tB	p3	Tumor	Female	Primary	T4N0M1a
p3t3_bcHECP	7.12084	-2.74676	Immune cells	B	B	tB cells	1	p3t3	B cells memory	tB cells	tB	p3	Tumor	Female	Primary	T4N0M1a
p3t3_bcAULA	7.12673	-3.10753	Immune cells	B	B	tB cells	1	p3t3	B cells memory	tB cells	tB	p3	Tumor	Female	Primary	T4N0M1a
p3t3_bcAWQM	6.46508	-2.812	Immune cells	B	B	tB cells	1	p3t3	B cells memory	tB cells	tB	p3	Tumor	Female	Primary	T4N0M1a
p3t3_bcGXRA	7.13332	-2.00783	Immune cells	B	B	tB cells	1	p3t3	B cells memory	tB cells	tB	p3	Tumor	Female	Primary	T4N0M1a
p3t3_bcHZBY	6.86721	-2.85466	Immune cells	B	B	tB cells	1	p3t3	B cells memory	tB cells	tB	p3	Tumor	Female	Primary	T4N0M1a
p3t3_bcIGVD	7.02787	-1.27152	Immune cells	B	B	tB cells	1	p3t3	B cells memory	tB cells	tB	p3	Tumor	Female	Primary	T4N0M1a
p3t3_bcFSPD	6.40806	-1.91243	Immune cells	B	B	tB cells	1	p3t3	B cells memory	tB cells	tB	p3	Tumor	Female	Primary	T4N0M1a
p3t3_bcIHSH	7.6688	-3.02758	Immune cells	B	B	tB cells	1	p3t3	B cells memory	tB cells	tB	p3	Tumor	Female	Primary	T4N0M1a
p3t3_bcFEHV	6.61376	-2.56057	Immune cells	B	B	tB cells	1	p3t3	B cells memory	tB cells	tB	p3	Tumor	Female	Primary	T4N0M1a
p3t3_bcHOZN	6.99402	-3.10415	Immune cells	B	B	tB cells	1	p3t3	B cells memory	tB cells	tB	p3	Tumor	Female	Primary	T4N0M1a
p3t3_bcGQDG	7.00774	-2.94676	Immune cells	B	B	tB cells	1	p3t3	B cells memory	tB cells	tB	p3	Tumor	Female	Primary	T4N0M1a
p3t3_bcFWTQ	5.17249	-2.18843	Immune cells	B	B	NA	1	NA	NA	NA	NA	p3	Tumor	Female	Primary	T4N0M1a
p3t3_bcFRSL	6.95976	-3.65615	Immune cells	B	B	tB cells	1	p3t3	B cells memory	tB cells	tB	p3	Tumor	Female	Primary	T4N0M1a
p3t3_bcHXAL	6.9888	-3.03282	Immune cells	B	B	tB cells	1	p3t3	B cells memory	tB cells	tB	p3	Tumor	Female	Primary	T4N0M1a
p3t3_bcENCH	7.87717	-3.14653	Immune cells	B	B	tB cells	1	p3t3	B cells memory	tB cells	tB	p3	Tumor	Female	Primary	T4N0M1a
p3t3_bcIJPU	6.70497	-2.55929	Immune cells	B	B	tB cells	1	p3t3	B cells memory	tB cells	tB	p3	Tumor	Female	Primary	T4N0M1a
p3t3_bcIIYY	5.41238	-2.86679	Immune cells	B	B	tB cells	1	p3t3	B cells memory	tB cells	tB	p3	Tumor	Female	Primary	T4N0M1a
p3t3_bcBIDP	7.03529	-2.03157	Immune cells	B	B	NA	1	NA	NA	NA	NA	p3	Tumor	Female	Primary	T4N0M1a
p3t3_bcHBOY	6.10663	-2.93302	Immune cells	B	B	tB cells	1	p3t3	B cells memory	tB cells	tB	p3	Tumor	Female	Primary	T4N0M1a
p3t3_bcHPBZ	6.52721	-3.35854	Immune cells	B	B	tB cells	1	p3t3	B cells memory	tB cells	tB	p3	Tumor	Female	Primary	T4N0M1a
p3t3_bcEDUQ	12.227	-6.41372	Immune cells	B	B	NA	1	NA	NA	NA	NA	p3	Tumor	Female	Primary	T4N0M1a
p3t3_bcGFZN	6.26556	-2.82662	Immune cells	B	B	tB cells	1	p3t3	B cells memory	tB cells	tB	p3	Tumor	Female	Primary	T4N0M1a
p3t3_bcHFCY	6.65443	-2.079	Immune cells	B	B	tB cells	1	p3t3	T cells CD4 memory resting	tB cells	tB	p3	Tumor	Female	Primary	T4N0M1a
p3t3_bcEHSQ	6.75527	-1.30168	Immune cells	B	B	NA	1	NA	NA	NA	NA	p3	Tumor	Female	Primary	T4N0M1a
p3t3_bcFEFT	6.51942	-3.54173	Immune cells	B	B	tB cells	1	p3t3	B cells memory	tB cells	tB	p3	Tumor	Female	Primary	T4N0M1a
p3t3_bcBCWZ	6.99638	-2.16195	Immune cells	B	B	tB cells	1	p3t3	B cells memory	tB cells	tB	p3	Tumor	Female	Primary	T4N0M1a
p3t3_bcHMIJ	6.21116	-2.44422	Immune cells	B	B	tB cells	1	p3t3	B cells memory	tB cells	tB	p3	Tumor	Female	Primary	T4N0M1a
p3t3_bcHQKI	7.42415	-2.90097	Immune cells	B	B	NA	1	NA	NA	NA	NA	p3	Tumor	Female	Primary	T4N0M1a
p3t3_bcAGKB	7.94552	-3.03056	Immune cells	B	B	tB cells	1	p3t3	B cells memory	tB cells	tB	p3	Tumor	Female	Primary	T4N0M1a
p3t3_bcEDVH	7.54467	-2.99192	Immune cells	B	B	tB cells	1	p3t3	B cells memory	tB cells	tB	p3	Tumor	Female	Primary	T4N0M1a
p3t3_bcHYJE	6.49973	-3.03619	Immune cells	B	B	tB cells	1	p3t3	B cells memory	tB cells	tB	p3	Tumor	Female	Primary	T4N0M1a
p3t3_bcFLAT	6.79149	-3.90089	Immune cells	B	B	tB cells	1	p3t3	B cells memory	tB cells	tB	p3	Tumor	Female	Primary	T4N0M1a
p3t3_bcEVZY	7.01981	-3.13495	Immune cells	B	B	tB cells	1	p3t3	B cells memory	tB cells	tB	p3	Tumor	Female	Primary	T4N0M1a
p3t3_bcCBDF	6.12693	-2.701	Immune cells	B	B	tB cells	1	p3t3	B cells memory	tB cells	tB	p3	Tumor	Female	Primary	T4N0M1a
p3t3_bcIGIH	7.5324	-2.40402	Immune cells	B	B	tB cells	1	p3t3	B cells memory	tB cells	tB	p3	Tumor	Female	Primary	T4N0M1a
p3t3_bcHGKW	7.4385	-2.31695	Immune cells	B	B	tB cells	1	p3t3	B cells memory	tB cells	tB	p3	Tumor	Female	Primary	T4N0M1a
p3t3_bcFPGD	6.99651	-2.21881	Immune cells	B	B	tB cells	1	p3t3	B cells memory	tB cells	tB	p3	Tumor	Female	Primary	T4N0M1a
p3t3_bcAWQL	7.6567	-3.30523	Immune cells	B	B	tB cells	1	p3t3	B cells memory	tB cells	tB	p3	Tumor	Female	Primary	T4N0M1a
p3t3_bcCGLR	7.05489	-2.86674	Immune cells	B	B	tB cells	1	p3t3	B cells memory	tB cells	tB	p3	Tumor	Female	Primary	T4N0M1a
p3t3_bcDVUE	7.07839	-3.01035	Immune cells	B	B	NA	1	NA	NA	NA	NA	p3	Tumor	Female	Primary	T4N0M1a
p3t3_bcCUUA	5.92564	-3.08404	Immune cells	B	B	tB cells	1	p3t3	B cells memory	tB cells	tB	p3	Tumor	Female	Primary	T4N0M1a
p3t3_bcDNFC	6.81662	-2.53093	Immune cells	B	B	tB cells	1	p3t3	B cells memory	tB cells	tB	p3	Tumor	Female	Primary	T4N0M1a
p3t3_bcEBPS	6.98848	-3.4783	Immune cells	B	B	tB cells	1	p3t3	B cells memory	tB cells	tB	p3	Tumor	Female	Primary	T4N0M1a
p3t3_bcIFJR	7.19544	-3.05772	Immune cells	B	B	tB cells	1	p3t3	B cells memory	tB cells	tB	p3	Tumor	Female	Primary	T4N0M1a
p3t3_bcBQWN	7.68342	-1.96916	Immune cells	B	B	tB cells	1	p3t3	B cells naive	tB cells	tB	p3	Tumor	Female	Primary	T4N0M1a
p3t3_bcIIYE	7.02044	-2.93235	Immune cells	B	B	tB cells	1	p3t3	B cells memory	tB cells	tB	p3	Tumor	Female	Primary	T4N0M1a
p3t3_bcHKDD	6.26839	-3.05873	Immune cells	B	B	tB cells	1	p3t3	B cells memory	tB cells	tB	p3	Tumor	Female	Primary	T4N0M1a
p3t3_bcCVOT	6.91496	-2.68536	Immune cells	B	B	tB cells	1	p3t3	B cells memory	tB cells	tB	p3	Tumor	Female	Primary	T4N0M1a
p3t3_bcDAUT	6.38007	-2.94191	Immune cells	B	B	tB cells	1	p3t3	B cells memory	tB cells	tB	p3	Tumor	Female	Primary	T4N0M1a
p3t3_bcGYPE	7.84849	-2.9685	Immune cells	B	B	tB cells	1	p3t3	B cells memory	tB cells	tB	p3	Tumor	Female	Primary	T4N0M1a
p3t3_bcFTVU	6.30659	-2.8404	Immune cells	B	B	tB cells	1	p3t3	B cells naive	tB cells	tB	p3	Tumor	Female	Primary	T4N0M1a
p3t3_bcEBPV	6.86047	-2.4015	Immune cells	B	B	tB cells	1	p3t3	B cells memory	tB cells	tB	p3	Tumor	Female	Primary	T4N0M1a
p3t3_bcFTFD	6.94724	-3.41269	Immune cells	B	B	tB cells	1	p3t3	B cells memory	tB cells	tB	p3	Tumor	Female	Primary	T4N0M1a
p3t3_bcCBGA	6.51213	-3.4155	Immune cells	B	B	tB cells	1	p3t3	B cells memory	tB cells	tB	p3	Tumor	Female	Primary	T4N0M1a
p3t3_bcENPK	6.5668	-3.02972	Immune cells	B	B	tB cells	1	p3t3	B cells memory	tB cells	tB	p3	Tumor	Female	Primary	T4N0M1a
p3t3_bcGUKU	5.88149	-3.09649	Immune cells	B	B	tB cells	1	p3t3	B cells memory	tB cells	tB	p3	Tumor	Female	Primary	T4N0M1a
p3t3_bcDIHG	7.12724	-3.43185	Immune cells	B	B	tB cells	1	p3t3	B cells memory	tB cells	tB	p3	Tumor	Female	Primary	T4N0M1a
p3t3_bcCCUV	7.81793	-2.68915	Immune cells	B	B	tB cells	1	p3t3	B cells memory	tB cells	tB	p3	Tumor	Female	Primary	T4N0M1a
p3t3_bcGOED	6.22087	-3.6104	Immune cells	B	B	NA	1	NA	NA	NA	NA	p3	Tumor	Female	Primary	T4N0M1a
p3t3_bcFPIE	7.19649	-2.24305	Immune cells	B	B	tB cells	1	p3t3	B cells memory	tB cells	tB	p3	Tumor	Female	Primary	T4N0M1a
p3t3_bcHJVV	6.72652	-4.07236	Immune cells	B	B	tB cells	1	p3t3	B cells memory	tB cells	tB	p3	Tumor	Female	Primary	T4N0M1a
p3t3_bcBBWG	7.64278	-2.20809	Immune cells	B	B	tB cells	1	p3t3	B cells memory	tB cells	tB	p3	Tumor	Female	Primary	T4N0M1a
p3t3_bcHLPR	6.65225	-1.95066	Immune cells	B	B	tB cells	1	p3t3	B cells memory	tB cells	tB	p3	Tumor	Female	Primary	T4N0M1a
p3t3_bcDXNL	1.01577	-4.04506	Immune cells	B	B	tpDC	1	p3t3	B cells memory	tpDC	tpDC	p3	Tumor	Female	Primary	T4N0M1a
p3t3_bcAPGE	6.84004	-2.44962	Immune cells	B	B	tB cells	1	p3t3	B cells memory	tB cells	tB	p3	Tumor	Female	Primary	T4N0M1a
p3t3_bcHVHY	8.10134	-2.79805	Immune cells	B	B	tB cells	1	p3t3	B cells memory	tB cells	tB	p3	Tumor	Female	Primary	T4N0M1a
p3t3_bcFCPE	7.65448	-3.04599	Immune cells	B	B	tB cells	1	p3t3	B cells memory	tB cells	tB	p3	Tumor	Female	Primary	T4N0M1a
p3t3_bcARLR	6.78793	-3.32417	Immune cells	B	B	tB cells	1	p3t3	B cells memory	tB cells	tB	p3	Tumor	Female	Primary	T4N0M1a
p3t3_bcARTC	6.63107	-2.60637	Immune cells	B	B	tB cells	1	p3t3	B cells memory	tB cells	tB	p3	Tumor	Female	Primary	T4N0M1a
p3t3_bcGZNG	6.96649	-2.24142	Immune cells	B	B	tB cells	1	p3t3	B cells memory	tB cells	tB	p3	Tumor	Female	Primary	T4N0M1a
p3t3_bcHSKF	11.7503	-5.98441	Immune cells	B	B	tB cells	1	p3t3	B cells memory	tB cells	tB	p3	Tumor	Female	Primary	T4N0M1a
p3t3_bcHWAH	6.16574	-3.311	Immune cells	B	B	tB cells	1	p3t3	B cells memory	tB cells	tB	p3	Tumor	Female	Primary	T4N0M1a
p3t3_bcHKOG	7.75739	-3.14112	Immune cells	B	B	tB cells	1	p3t3	B cells memory	tB cells	tB	p3	Tumor	Female	Primary	T4N0M1a
p3t3_bcEWPU	6.12156	-2.39303	Immune cells	B	B	tB cells	1	p3t3	B cells memory	tB cells	tB	p3	Tumor	Female	Primary	T4N0M1a
p3t3_bcDVWS	5.5951	-3.04922	Immune cells	B	B	tB cells	1	p3t3	B cells memory	tB cells	tB	p3	Tumor	Female	Primary	T4N0M1a
p3t3_bcABGK	6.79739	-1.97555	Immune cells	B	B	tB cells	1	p3t3	B cells memory	tB cells	tB	p3	Tumor	Female	Primary	T4N0M1a
p3t3_bcHLZJ	6.22678	-2.33671	Immune cells	B	B	tB cells	1	p3t3	B cells memory	tB cells	tB	p3	Tumor	Female	Primary	T4N0M1a
p3t3_bcDNQH	6.83267	-2.43746	Immune cells	B	B	tB cells	1	p3t3	B cells memory	tB cells	tB	p3	Tumor	Female	Primary	T4N0M1a
p3t3_bcBVQQ	7.74758	-2.7189	Immune cells	B	B	tB cells	1	p3t3	B cells naive	tB cells	tB	p3	Tumor	Female	Primary	T4N0M1a
p3t3_bcEODR	6.63067	-3.58818	Immune cells	B	B	tB cells	1	p3t3	B cells memory	tB cells	tB	p3	Tumor	Female	Primary	T4N0M1a
p3t3_bcHIBQ	6.22556	-3.28217	Immune cells	B	B	tB cells	1	p3t3	B cells memory	tB cells	tB	p3	Tumor	Female	Primary	T4N0M1a
p3t3_bcHVWL	6.54073	-2.63089	Immune cells	B	B	tB cells	1	p3t3	B cells memory	tB cells	tB	p3	Tumor	Female	Primary	T4N0M1a
p3t3_bcBJVE	7.42128	-2.43356	Immune cells	B	B	tB cells	1	p3t3	B cells memory	tB cells	tB	p3	Tumor	Female	Primary	T4N0M1a
p3t3_bcGIBK	1.17983	-3.90471	Immune cells	B	B	tpDC	1	p3t3	NK cells resting	tpDC	tpDC	p3	Tumor	Female	Primary	T4N0M1a
p3t3_bcCWXI	5.88544	-2.98923	Immune cells	B	B	tB cells	1	p3t3	B cells memory	tB cells	tB	p3	Tumor	Female	Primary	T4N0M1a
p3t3_bcIAYJ	6.81571	-3.49284	Immune cells	B	B	tB cells	1	p3t3	B cells memory	tB cells	tB	p3	Tumor	Female	Primary	T4N0M1a
p3t3_bcFWUI	6.67145	-2.84192	Immune cells	B	B	tB cells	1	p3t3	B cells memory	tB cells	tB	p3	Tumor	Female	Primary	T4N0M1a
p3t3_bcGVRH	6.6737	-2.9176	Immune cells	B	B	tB cells	1	p3t3	B cells memory	tB cells	tB	p3	Tumor	Female	Primary	T4N0M1a
p3t3_bcCRDO	6.72996	-3.09123	Immune cells	B	B	tB cells	1	p3t3	B cells memory	tB cells	tB	p3	Tumor	Female	Primary	T4N0M1a
p3t3_bcIGQP	6.22689	-2.88252	Immune cells	B	B	tB cells	1	p3t3	B cells memory	tB cells	tB	p3	Tumor	Female	Primary	T4N0M1a
p3t3_bcCAUC	7.48284	-3.01621	Immune cells	B	B	tB cells	1	p3t3	B cells memory	tB cells	tB	p3	Tumor	Female	Primary	T4N0M1a
p3t3_bcAXUB	6.72503	-2.07308	Immune cells	B	B	tB cells	1	p3t3	B cells memory	tB cells	tB	p3	Tumor	Female	Primary	T4N0M1a
p3t3_bcFTSL	6.40018	-2.99032	Immune cells	B	B	tB cells	1	p3t3	B cells memory	tB cells	tB	p3	Tumor	Female	Primary	T4N0M1a
p3t3_bcAUIX	6.55464	-2.022	Immune cells	B	B	tB cells	1	p3t3	B cells memory	tB cells	tB	p3	Tumor	Female	Primary	T4N0M1a
p3t3_bcDKNZ	8.06109	-2.73929	Immune cells	B	B	tB cells	1	p3t3	B cells naive	tB cells	tB	p3	Tumor	Female	Primary	T4N0M1a
p3t3_bcEJNM	7.83003	-2.98191	Immune cells	B	B	tB cells	1	p3t3	B cells memory	tB cells	tB	p3	Tumor	Female	Primary	T4N0M1a
p3t3_bcCAUY	6.93441	-2.30862	Immune cells	B	B	tB cells	1	p3t3	B cells memory	tB cells	tB	p3	Tumor	Female	Primary	T4N0M1a
p3t3_bcHVUN	6.97612	-1.52504	Immune cells	B	B	tB cells	1	p3t3	B cells memory	tB cells	tB	p3	Tumor	Female	Primary	T4N0M1a
p3t3_bcACHD	6.91387	-2.37789	Immune cells	B	B	tB cells	1	p3t3	B cells memory	tB cells	tB	p3	Tumor	Female	Primary	T4N0M1a
p3t3_bcHEDF	6.47915	-2.34842	Immune cells	B	B	tB cells	1	p3t3	B cells memory	tB cells	tB	p3	Tumor	Female	Primary	T4N0M1a
p3t3_bcFLME	5.69261	-2.87891	Immune cells	B	B	NA	1	NA	NA	NA	NA	p3	Tumor	Female	Primary	T4N0M1a
p3t3_bcDFSR	7.85976	-3.05231	Immune cells	B	B	tB cells	1	p3t3	B cells memory	tB cells	tB	p3	Tumor	Female	Primary	T4N0M1a
p3t3_bcDNUC	5.70857	-2.99931	Immune cells	B	B	tB cells	1	p3t3	B cells memory	tB cells	tB	p3	Tumor	Female	Primary	T4N0M1a
p3t3_bcCMVK	7.5818	-3.05564	Immune cells	B	B	tB cells	1	p3t3	B cells memory	tB cells	tB	p3	Tumor	Female	Primary	T4N0M1a
p3t3_bcBOJX	6.86169	-2.06518	Immune cells	B	B	tB cells	1	p3t3	B cells memory	tB cells	tB	p3	Tumor	Female	Primary	T4N0M1a
p3t3_bcDSIL	6.84719	-3.30562	Immune cells	B	B	tB cells	1	p3t3	B cells memory	tB cells	tB	p3	Tumor	Female	Primary	T4N0M1a
p3t3_bcGNKV	7.70431	-2.58779	Immune cells	B	B	tB cells	1	p3t3	B cells memory	tB cells	tB	p3	Tumor	Female	Primary	T4N0M1a
p3t3_bcHSVF	6.00101	-3.16092	Immune cells	B	B	tB cells	1	p3t3	B cells memory	tB cells	tB	p3	Tumor	Female	Primary	T4N0M1a
p3t3_bcDYNJ	7.37992	-2.79805	Immune cells	B	B	tB cells	1	p3t3	B cells memory	tB cells	tB	p3	Tumor	Female	Primary	T4N0M1a
p3t3_bcGSGD	6.31623	-3.106	Immune cells	B	B	NA	1	NA	NA	NA	NA	p3	Tumor	Female	Primary	T4N0M1a
p3t3_bcAZPO	6.38218	-2.60755	Immune cells	B	B	tB cells	1	p3t3	B cells memory	tB cells	tB	p3	Tumor	Female	Primary	T4N0M1a
p3t3_bcGSIA	6.02583	-2.63932	Immune cells	B	B	tB cells	1	p3t3	B cells memory	tB cells	tB	p3	Tumor	Female	Primary	T4N0M1a
p3t3_bcFPBN	7.87269	-2.33037	Immune cells	B	B	tB cells	1	p3t3	B cells memory	tB cells	tB	p3	Tumor	Female	Primary	T4N0M1a
p3t3_bcIGOH	7.15789	-3.38279	Immune cells	B	B	tB cells	1	p3t3	B cells naive	tB cells	tB	p3	Tumor	Female	Primary	T4N0M1a
p3t3_bcBWRQ	7.11575	-2.40631	Immune cells	B	B	tB cells	1	p3t3	B cells memory	tB cells	tB	p3	Tumor	Female	Primary	T4N0M1a
p3t3_bcDBGV	6.63804	-4.02517	Immune cells	B	B	tB cells	1	p3t3	B cells memory	tB cells	tB	p3	Tumor	Female	Primary	T4N0M1a
p3t3_bcCGXV	6.97311	-2.97503	Immune cells	B	B	tB cells	1	p3t3	B cells memory	tB cells	tB	p3	Tumor	Female	Primary	T4N0M1a
p3t3_bcHBNB	7.13232	-3.20353	Immune cells	B	B	tB cells	1	p3t3	B cells memory	tB cells	tB	p3	Tumor	Female	Primary	T4N0M1a
p3t3_bcFUPU	7.32921	-3.5421	Immune cells	B	B	tB cells	1	p3t3	B cells memory	tB cells	tB	p3	Tumor	Female	Primary	T4N0M1a
p3t3_bcFPFA	7.94407	-2.22187	Immune cells	B	B	tB cells	1	p3t3	B cells naive	tB cells	tB	p3	Tumor	Female	Primary	T4N0M1a
p3t3_bcIIPQ	8.07102	-2.65612	Immune cells	B	B	tB cells	1	p3t3	B cells memory	tB cells	tB	p3	Tumor	Female	Primary	T4N0M1a
p3t3_bcFIIM	8.00004	-2.49341	Immune cells	B	B	tB cells	1	p3t3	B cells naive	tB cells	tB	p3	Tumor	Female	Primary	T4N0M1a
p3t3_bcGJHX	5.76754	-2.83485	Immune cells	B	B	tB cells	1	p3t3	B cells memory	tB cells	tB	p3	Tumor	Female	Primary	T4N0M1a
[truncated: 29,181 more rows]
