# Supplementary material for: Identification of MUC5B as a lymph node metastasis-associated gene in lung adenocarcinoma through integrated transcriptomic and machine learning approaches
Source: Front Immunol. 2025 Dec 2;16:1666240. doi: 10.3389/fimmu.2025.1666240 (PMC12705602; doi:10.3389/fimmu.2025.1666240)
Supplement: Supplementary file 3 [file Table3.xlsx]

## Sheet: 实验数据
实验名称	2025-07-14_muc5b
开始时间	2025-07-14 18:29:56
结束时间	2025-07-14 19:42:28
实验类型	标准熔解曲线
操作者
审核者
备注
模块A	Yes
模块B	Yes
使用热盖	Yes
控温方式	模块控温
通道扫描设置	全通道扫描
反应孔	项目	样本名称	管号	管名	通道	染料	目标	颜色	类型	属性	复管编号	Ct	平均Ct	Ct SD	Ct CV(%)	浓度	平均浓度	Cn SD	Cn CV (%)	Rn	Tm1	Rm1	Ym1	Tm2	Rm2	Ym2	Tm3	Rm3	Ym3	Tm4	Rm4	Ym4	Tm5	Rm5	Ym5	目标结论	管结论	样本结论	唯一标识	患者姓名	性别	年龄	标本类型	采样日期	送检医生	送检科室	临床诊断	病历号	病床号
A1	Vazyme RT-qPCR	1-NC	1	管1	1	FAM	1	#FF0013FF	待测样品			20.51	20.82	0.87	4.20					3.487	81.20	1263.34	1376.950																GINS1
B1	Vazyme RT-qPCR	1-NC	1	管1	1	FAM	1	#FF0013FF	待测样品			19.79	20.77	1.59	7.66					3.194	82.76	752.61	888.382																GINS2
C1	Vazyme RT-qPCR	1-NC	1	管1	1	FAM	1	#FF0013FF	待测样品			22.50	22.44	0.87	3.88					3.447	83.04	881.85	1008.459																GINS3
D1	Vazyme RT-qPCR	1-NC	1	管1	1	FAM	1	#FF0013FF	待测样品			25.38	26.24	1.36	5.17					2.352	82.88	669.71	818.155	88.28	33.57	114.730													GINS4
E1	Vazyme RT-qPCR	1-NC	1	管1	1	FAM	1	#FF0013FF	待测样品			26.32	26.66	2.95	11.07					3.341	89.29	714.40	779.805																MUC5B
F1	Vazyme RT-qPCR	1-NC	1	管1	1	FAM	1	#FF0013FF	待测样品			18.42	16.77	2.00	11.93					3.346	88.35	731.69	840.127																ACTIN
A2	Vazyme RT-qPCR	1-NC	1	管1	1	FAM	1	#FF0013FF	待测样品			20.44	20.82	0.87	4.20					3.476	81.19	1241.51	1352.276																GINS1
B2	Vazyme RT-qPCR	1-NC	1	管1	1	FAM	1	#FF0013FF	待测样品			19.74	20.77	1.59	7.66					3.200	82.74	762.24	897.592																GINS2
C2	Vazyme RT-qPCR	1-NC	1	管1	1	FAM	1	#FF0013FF	待测样品			22.48	22.44	0.87	3.88					3.460	82.99	851.91	980.349	87.60	35.02	65.082													GINS3
D2	Vazyme RT-qPCR	1-NC	1	管1	1	FAM	1	#FF0013FF	待测样品			25.41	26.24	1.36	5.17					2.337	82.93	753.49	892.192	87.12	29.05	93.491													GINS4
E2	Vazyme RT-qPCR	1-NC	1	管1	1	FAM	1	#FF0013FF	待测样品			26.28	26.66	2.95	11.07					3.409	89.20	809.36	874.471																MUC5B
F2	Vazyme RT-qPCR	1-NC	1	管1	1	FAM	1	#FF0013FF	待测样品			18.31	16.77	2.00	11.93					3.463	88.30	753.15	866.134																ACTIN
A3	Vazyme RT-qPCR	1-NC	1	管1	1	FAM	1	#FF0013FF	待测样品			20.46	20.82	0.87	4.20					3.468	81.20	1228.96	1343.872																GINS1
B3	Vazyme RT-qPCR	1-NC	1	管1	1	FAM	1	#FF0013FF	待测样品			19.82	20.77	1.59	7.66					3.198	82.78	805.88	950.224																GINS2
C3	Vazyme RT-qPCR	1-NC	1	管1	1	FAM	1	#FF0013FF	待测样品			22.52	22.44	0.87	3.88					3.459	83.02	850.58	976.624																GINS3
D3	Vazyme RT-qPCR	1-NC	1	管1	1	FAM	1	#FF0013FF	待测样品			25.46	26.24	1.36	5.17					2.331	82.88	724.75	870.957	88.18	25.73	110.649													GINS4
E3	Vazyme RT-qPCR	1-NC	1	管1	1	FAM	1	#FF0013FF	待测样品			26.45	26.66	2.95	11.07					3.318	89.23	756.42	810.046																MUC5B
F3	Vazyme RT-qPCR	1-NC	1	管1	1	FAM	1	#FF0013FF	待测样品			18.38	16.77	2.00	11.93					3.453	88.33	742.09	854.018																ACTIN
A4	Vazyme RT-qPCR	1-MUC5B	1	管1	1	FAM	1	#FF0013FF	待测样品			21.84	20.82	0.87	4.20					3.441	81.20	1334.20	1455.631																GINS1
B4	Vazyme RT-qPCR	1-MUC5B	1	管1	1	FAM	1	#FF0013FF	待测样品			22.63	20.77	1.59	7.66					3.102	82.65	807.55	950.748																GINS2
C4	Vazyme RT-qPCR	1-MUC5B	1	管1	1	FAM	1	#FF0013FF	待测样品			23.65	22.44	0.87	3.88					3.430	82.95	863.22	991.839	87.51	26.82	56.972													GINS3
D4	Vazyme RT-qPCR	1-MUC5B	1	管1	1	FAM	1	#FF0013FF	待测样品			27.66	26.24	1.36	5.17					2.288	67.25	10.52	151.583	82.76	598.14	758.889	86.58	16.67	161.533	88.19	40.73	134.802	91.51	18.84	27.338				GINS4
E4	Vazyme RT-qPCR	1-MUC5B	1	管1	1	FAM	1	#FF0013FF	待测样品			30.50	26.66	2.95	11.07					2.988	89.35	434.96	470.396																MUC5B
F4	Vazyme RT-qPCR	1-MUC5B	1	管1	1	FAM	1	#FF0013FF	待测样品			19.01	16.77	2.00	11.93					3.430	88.30	735.99	851.492																ACTIN
A5	Vazyme RT-qPCR	1-MUC5B	1	管1	1	FAM	1	#FF0013FF	待测样品			21.78	20.82	0.87	4.20					3.415	81.16	1271.28	1387.711																GINS1
B5	Vazyme RT-qPCR	1-MUC5B	1	管1	1	FAM	1	#FF0013FF	待测样品			22.67	20.77	1.59	7.66					3.058	82.64	752.62	882.999																GINS2
C5	Vazyme RT-qPCR	1-MUC5B	1	管1	1	FAM	1	#FF0013FF	待测样品			23.53	22.44	0.87	3.88					3.419	82.97	877.18	1005.553																GINS3
D5	Vazyme RT-qPCR	1-MUC5B	1	管1	1	FAM	1	#FF0013FF	待测样品			27.67	26.24	1.36	5.17					2.277	67.31	11.00	149.030	82.65	523.30	685.260	86.21	43.67	221.320	88.25	74.29	180.682							GINS4
E5	Vazyme RT-qPCR	1-MUC5B	1	管1	1	FAM	1	#FF0013FF	待测样品			30.31	26.66	2.95	11.07					2.987	85.40	49.17	175.761	89.38	280.95	346.561													MUC5B
F5	Vazyme RT-qPCR	1-MUC5B	1	管1	1	FAM	1	#FF0013FF	待测样品			18.90	16.77	2.00	11.93					3.368	88.28	746.18	861.672																ACTIN
A6	Vazyme RT-qPCR	1-MUC5B	1	管1	1	FAM	1	#FF0013FF	待测样品			21.82	20.82	0.87	4.20					3.415	81.17	1244.78	1356.297																GINS1
B6	Vazyme RT-qPCR	1-MUC5B	1	管1	1	FAM	1	#FF0013FF	待测样品			22.63	20.77	1.59	7.66					3.037	82.63	725.46	865.809																GINS2
C6	Vazyme RT-qPCR	1-MUC5B	1	管1	1	FAM	1	#FF0013FF	待测样品			23.74	22.44	0.87	3.88					3.399	82.97	851.83	976.847	87.63	27.28	53.782													GINS3
D6	Vazyme RT-qPCR	1-MUC5B	1	管1	1	FAM	1	#FF0013FF	待测样品			27.83	26.24	1.36	5.17					2.245	67.30	11.68	148.672	82.68	516.66	676.122	86.23	46.46	226.807	88.27	74.30	186.264							GINS4
E6	Vazyme RT-qPCR	1-MUC5B	1	管1	1	FAM	1	#FF0013FF	待测样品			30.71	26.66	2.95	11.07					2.958	87.00	58.57	239.214	89.54	147.12	268.602													MUC5B
F6	Vazyme RT-qPCR	1-MUC5B	1	管1	1	FAM	1	#FF0013FF	待测样品			18.94	16.77	2.00	11.93					3.394	88.32	781.18	902.626																ACTIN
A7	Vazyme RT-qPCR	2-NC	1	管1	1	FAM	1	#FF0013FF	待测样品			19.57	20.82	0.87	4.20					3.645	81.25	1206.00	1314.344																GINS1
B7	Vazyme RT-qPCR	2-NC	1	管1	1	FAM	1	#FF0013FF	待测样品			18.89	20.77	1.59	7.66					3.344	82.82	773.56	912.985																GINS2
C7	Vazyme RT-qPCR	2-NC	1	管1	1	FAM	1	#FF0013FF	待测样品			21.28	22.44	0.87	3.88					3.601	83.07	832.92	963.454	87.62	21.41	53.302													GINS3
D7	Vazyme RT-qPCR	2-NC	1	管1	1	FAM	1	#FF0013FF	待测样品			24.62	26.24	1.36	5.17					2.436	82.96	666.23	826.478	88.31	34.14	123.828													GINS4
E7	Vazyme RT-qPCR	2-NC	1	管1	1	FAM	1	#FF0013FF	待测样品			22.63	26.66	2.95	11.07					3.637	89.24	946.86	1001.392																MUC5B
F7	Vazyme RT-qPCR	2-NC	1	管1	1	FAM	1	#FF0013FF	待测样品			14.52	16.77	2.00	11.93					3.692	88.35	831.71	946.800																ACTIN
A8	Vazyme RT-qPCR	2-NC	1	管1	1	FAM	1	#FF0013FF	待测样品			19.62	20.82	0.87	4.20					3.509	81.19	1165.38	1277.623																GINS1
B8	Vazyme RT-qPCR	2-NC	1	管1	1	FAM	1	#FF0013FF	待测样品			18.78	20.77	1.59	7.66					3.288	82.82	715.35	843.313																GINS2
C8	Vazyme RT-qPCR	2-NC	1	管1	1	FAM	1	#FF0013FF	待测样品			21.28	22.44	0.87	3.88					3.648	83.04	819.20	947.755	87.56	19.07	50.283													GINS3
D8	Vazyme RT-qPCR	2-NC	1	管1	1	FAM	1	#FF0013FF	待测样品			24.55	26.24	1.36	5.17					2.415	82.96	706.57	857.344	87.96	76.39	138.536													GINS4
E8	Vazyme RT-qPCR	2-NC	1	管1	1	FAM	1	#FF0013FF	待测样品			22.48	26.66	2.95	11.07					3.663	89.20	915.80	973.534																MUC5B
F8	Vazyme RT-qPCR	2-NC	1	管1	1	FAM	1	#FF0013FF	待测样品			14.62	16.77	2.00	11.93					3.711	88.30	800.67	912.842																ACTIN
A9	Vazyme RT-qPCR	2-NC	1	管1	1	FAM	1	#FF0013FF	待测样品			19.71	20.82	0.87	4.20					3.633	81.25	1251.01	1361.299																GINS1
B9	Vazyme RT-qPCR	2-NC	1	管1	1	FAM	1	#FF0013FF	待测样品			18.85	20.77	1.59	7.66					3.307	82.83	704.60	830.330																GINS2
C9	Vazyme RT-qPCR	2-NC	1	管1	1	FAM	1	#FF0013FF	待测样品			21.33	22.44	0.87	3.88					3.607	83.08	796.07	921.213	87.55	22.20	55.580													GINS3
D9	Vazyme RT-qPCR	2-NC	1	管1	1	FAM	1	#FF0013FF	待测样品			24.51	26.24	1.36	5.17					2.436	82.90	612.28	776.043	88.28	111.73	166.342													GINS4
E9	Vazyme RT-qPCR	2-NC	1	管1	1	FAM	1	#FF0013FF	待测样品			22.60	26.66	2.95	11.07					3.680	89.23	911.75	965.810																MUC5B
F9	Vazyme RT-qPCR	2-NC	1	管1	1	FAM	1	#FF0013FF	待测样品			14.50	16.77	2.00	11.93					3.848	88.27	915.27	1044.663																ACTIN
A10	Vazyme RT-qPCR	2-MUC5B	1	管1	1	FAM	1	#FF0013FF	待测样品			21.40	20.82	0.87	4.20					3.681	81.24	1241.15	1351.970																GINS1
B10	Vazyme RT-qPCR	2-MUC5B	1	管1	1	FAM	1	#FF0013FF	待测样品			21.75	20.77	1.59	7.66					3.188	82.52	680.10	797.305																GINS2
C10	Vazyme RT-qPCR	2-MUC5B	1	管1	1	FAM	1	#FF0013FF	待测样品			22.20	22.44	0.87	3.88					3.647	83.01	764.51	887.781	87.54	40.76	73.829													GINS3
D10	Vazyme RT-qPCR	2-MUC5B	1	管1	1	FAM	1	#FF0013FF	待测样品			27.29	26.24	1.36	5.17					2.356	67.51	13.03	145.169	83.04	665.30	821.578													GINS4
E10	Vazyme RT-qPCR	2-MUC5B	1	管1	1	FAM	1	#FF0013FF	待测样品			27.26	26.66	2.95	11.07					3.573	89.23	799.44	852.424																MUC5B
F10	Vazyme RT-qPCR	2-MUC5B	1	管1	1	FAM	1	#FF0013FF	待测样品			15.24	16.77	2.00	11.93					3.683	88.36	865.02	981.813																ACTIN
A11	Vazyme RT-qPCR	2-MUC5B	1	管1	1	FAM	1	#FF0013FF	待测样品			21.34	20.82	0.87	4.20					3.563	81.19	1128.48	1229.214																GINS1
B11	Vazyme RT-qPCR	2-MUC5B	1	管1	1	FAM	1	#FF0013FF	待测样品			21.83	20.77	1.59	7.66					3.267	82.70	745.43	881.283																GINS2
C11	Vazyme RT-qPCR	2-MUC5B	1	管1	1	FAM	1	#FF0013FF	待测样品			22.43	22.44	0.87	3.88					3.554	83.00	855.22	984.147	87.65	46.08	76.294													GINS3
D11	Vazyme RT-qPCR	2-MUC5B	1	管1	1	FAM	1	#FF0013FF	待测样品			27.13	26.24	1.36	5.17					2.305	67.51	11.57	151.286	82.83	556.45	763.260	86.21	36.73	200.988	88.54	35.05	100.836							GINS4
E11	Vazyme RT-qPCR	2-MUC5B	1	管1	1	FAM	1	#FF0013FF	待测样品			27.11	26.66	2.95	11.07					3.497	89.16	822.43	883.000																MUC5B
F11	Vazyme RT-qPCR	2-MUC5B	1	管1	1	FAM	1	#FF0013FF	待测样品			15.31	16.77	2.00	11.93					3.633	88.30	870.00	989.080																ACTIN
A12	Vazyme RT-qPCR	2-MUC5B	1	管1	1	FAM	1	#FF0013FF	待测样品			21.31	20.82	0.87	4.20					3.596	81.23	1192.61	1303.703																GINS1
B12	Vazyme RT-qPCR	2-MUC5B	1	管1	1	FAM	1	#FF0013FF	待测样品			21.82	20.77	1.59	7.66					3.244	82.73	756.67	894.166																GINS2
C12	Vazyme RT-qPCR	2-MUC5B	1	管1	1	FAM	1	#FF0013FF	待测样品			22.28	22.44	0.87	3.88					3.605	83.05	875.06	1005.822	87.71	18.89	47.504													GINS3
D12	Vazyme RT-qPCR	2-MUC5B	1	管1	1	FAM	1	#FF0013FF	待测样品			27.38	26.24	1.36	5.17					2.304	67.57	18.18	154.111	82.67	408.39	625.174	85.96	71.89	303.011	88.43	98.64	222.472							GINS4
E12	Vazyme RT-qPCR	2-MUC5B	1	管1	1	FAM	1	#FF0013FF	待测样品			27.29	26.66	2.95	11.07					3.527	89.25	864.95	921.966																MUC5B
F12	Vazyme RT-qPCR	2-MUC5B	1	管1	1	FAM	1	#FF0013FF	待测样品			15.11	16.77	2.00	11.93					3.633	88.33	861.17	981.079																ACTIN
[Instrument]
仪器型号	SLAN-96P
仪器编号	SN24022424
[truncated: 207 more columns]

## Sheet: Sheet1
1-NC	18.42	ACTIN
1-NC	18.31	ACTIN
1-NC	18.38	ACTIN
1-MUC5B	19.01	ACTIN
1-MUC5B	18.90	ACTIN
1-MUC5B	18.94	ACTIN
1-NC	20.51	GINS1	1-NC	18.42	ACTIN	-2.09	0.234881	0.140632	0.598739
1-NC	20.44	GINS1	1-NC	18.31	ACTIN	-2.13	0.228458	0.135842	0.594604				0.0830429	0.0921418	0.0769465
1-NC	20.46	GINS1	1-NC	18.38	ACTIN	-2.08	0.236514	0.135842	0.574349				0.598739	0.594604	0.574349
1-MUC5B	21.84	GINS1	1-MUC5B	19.01	ACTIN	-2.83	0.140632		0				0.210224	0.19751	0.210224
1-MUC5B	21.78	GINS1	1-MUC5B	18.90	ACTIN	-2.88	0.135842		0				0.678302	0.726986	0.632878
1-MUC5B	21.82	GINS1	1-MUC5B	18.94	ACTIN	-2.88	0.135842		0				0.309927	0.314253	0.285191
1-NC	19.79	GINS2	1-NC	18.42	ACTIN	-1.37	0.386891	0.0813339	0.210224
1-NC	19.74	GINS2	1-NC	18.31	ACTIN	-1.43	0.371131	0.0733022	0.19751
1-NC	19.82	GINS2	1-NC	18.38	ACTIN	-1.44	0.368567	0.0774817	0.210224
1-MUC5B	22.63	GINS2	1-MUC5B	19.01	ACTIN	-3.62	0.0813339		0
1-MUC5B	22.67	GINS2	1-MUC5B	18.90	ACTIN	-3.77	0.0733022		0
1-MUC5B	22.63	GINS2	1-MUC5B	18.94	ACTIN	-3.69	0.0774817		0
1-NC	22.50	GINS3	1-NC	18.42	ACTIN	-4.08	0.0591286	0.0401071	0.678302
1-NC	22.48	GINS3	1-NC	18.31	ACTIN	-4.17	0.0555527	0.040386	0.726986
1-NC	22.52	GINS3	1-NC	18.38	ACTIN	-4.14	0.0567199	0.0358968	0.632878
1-MUC5B	23.65	GINS3	1-MUC5B	19.01	ACTIN	-4.64	0.0401071		0
1-MUC5B	23.53	GINS3	1-MUC5B	18.90	ACTIN	-4.63	0.040386		0
1-MUC5B	23.74	GINS3	1-MUC5B	18.94	ACTIN	-4.8	0.0358968		0
1-NC	25.38	GINS4	1-NC	18.42	ACTIN	-6.96	0.00803214	0.00248938	0.309927
1-NC	25.41	GINS4	1-NC	18.31	ACTIN	-7.1	0.00728932	0.00229069	0.314253
1-NC	25.46	GINS4	1-NC	18.38	ACTIN	-7.08	0.00739108	0.00210787	0.285191
1-MUC5B	27.66	GINS4	1-MUC5B	19.01	ACTIN	-8.65	0.00248938		0
1-MUC5B	27.67	GINS4	1-MUC5B	18.90	ACTIN	-8.77	0.00229069		0
1-MUC5B	27.83	GINS4	1-MUC5B	18.94	ACTIN	-8.89	0.00210787		0
1-NC	26.32	MUC5B	1-NC	18.42	ACTIN	-7.9	0.00418662	0.000347669	0.0830429
1-NC	26.28	MUC5B	1-NC	18.31	ACTIN	-7.97	0.00398833	0.000367492	0.0921418
1-NC	26.45	MUC5B	1-NC	18.38	ACTIN	-8.07	0.00372124	0.000286337	0.0769465
1-MUC5B	30.50	MUC5B	1-MUC5B	19.01	ACTIN	-11.49	0.000347669
1-MUC5B	30.31	MUC5B	1-MUC5B	18.90	ACTIN	-11.41	0.000367492
1-MUC5B	30.71	MUC5B	1-MUC5B	18.94	ACTIN	-11.77	0.000286337

## Sheet: Sheet2
2-NC	14.52	ACTIN
2-NC	14.62	ACTIN
2-NC	14.50	ACTIN
2-MUC5B	15.24	ACTIN
2-MUC5B	15.31	ACTIN
2-MUC5B	15.11	ACTIN
2-NC	19.57	GINS1	2-NC	14.52	ACTIN	-5.05	0.0301855	0.0139848	0.463294
2-NC	19.62	GINS1	2-NC	14.62	ACTIN	-5	0.03125	0.0153034	0.48971
2-NC	19.71	GINS1	2-NC	14.50	ACTIN	-5.21	0.0270168	0.0136024	0.503478
2-MUC5B	21.40	GINS1	2-MUC5B	15.24	ACTIN	-6.16	0.0139848		0
2-MUC5B	21.34	GINS1	2-MUC5B	15.31	ACTIN	-6.03	0.0153034		0
2-MUC5B	21.31	GINS1	2-MUC5B	15.11	ACTIN	-6.2	0.0136024		0
2-NC	18.89	GINS2	2-NC	14.52	ACTIN	-4.37	0.0483614	0.0109722	0.22688
2-NC	18.78	GINS2	2-NC	14.62	ACTIN	-4.16	0.0559391	0.0108964	0.194791
2-NC	18.85	GINS2	2-NC	14.50	ACTIN	-4.35	0.0490365	0.00955188	0.194791
2-MUC5B	21.75	GINS2	2-MUC5B	15.24	ACTIN	-6.51	0.0109722		0
2-MUC5B	21.83	GINS2	2-MUC5B	15.31	ACTIN	-6.52	0.0108964		0
2-MUC5B	21.82	GINS2	2-MUC5B	15.11	ACTIN	-6.71	0.00955188		0
2-NC	21.28	GINS3	2-NC	14.52	ACTIN	-6.76	0.00922651	0.00803214	0.870551
2-NC	21.28	GINS3	2-NC	14.62	ACTIN	-6.66	0.00988872	0.00718897	0.726986
2-NC	21.33	GINS3	2-NC	14.50	ACTIN	-6.83	0.00878952	0.00694408	0.790041
2-MUC5B	22.20	GINS3	2-MUC5B	15.24	ACTIN	-6.96	0.00803214		0
2-MUC5B	22.43	GINS3	2-MUC5B	15.31	ACTIN	-7.12	0.00718897		0
2-MUC5B	22.28	GINS3	2-MUC5B	15.11	ACTIN	-7.17	0.00694408		0
2-NC	24.62	GINS4	2-NC	14.52	ACTIN	-10.1	0.000911165	0.000235824	0.258816
2-NC	24.55	GINS4	2-NC	14.62	ACTIN	-9.93	0.00102511	0.000276583	0.269807
2-NC	24.51	GINS4	2-NC	14.50	ACTIN	-10.01	0.000969817	0.000202471	0.208772
2-MUC5B	27.29	GINS4	2-MUC5B	15.24	ACTIN	-12.05	0.000235824		0
2-MUC5B	27.13	GINS4	2-MUC5B	15.31	ACTIN	-11.82	0.000276583		0
2-MUC5B	27.38	GINS4	2-MUC5B	15.11	ACTIN	-12.27	0.000202471		0
2-NC	22.63	MUC5B	2-NC	14.52	ACTIN	-8.11	0.00361948	0.000240779	0.0665231
2-NC	22.48	MUC5B	2-NC	14.62	ACTIN	-7.86	0.00430432	0.000280444	0.0651541
2-NC	22.60	MUC5B	2-NC	14.50	ACTIN	-8.1	0.00364466	0.000215504	0.0591286
2-MUC5B	27.26	MUC5B	2-MUC5B	15.24	ACTIN	-12.02	0.000240779		0
2-MUC5B	27.11	MUC5B	2-MUC5B	15.31	ACTIN	-11.8	0.000280444		0
2-MUC5B	27.29	MUC5B	2-MUC5B	15.11	ACTIN	-12.18	0.000215504		0
